# Supplementary material for: (E)-1-(4-Bromo­phen­yl)-3-(2,4,6-trimethoxy­phen­yl)prop-2-en-1-one
Source: Acta Crystallogr Sect E Struct Rep Online. 2009 Mar 28;65(Pt 4):o893–4. doi: 10.1107/S1600536809010496 (PMC2968789; doi:10.1107/S1600536809010496)
Supplement: Supplementary file 2 [file e-65-0o893-Isup2.hkl]

# 
# h,k,l, Fc-squared, Fo-squared, sigma(Fo-squared) and status flag 
# 
data_I
_shelx_title ' tc26b_0m in P-1 (100K)' 
_shelx_refln_list_code          4 
_shelx_F_calc_maximum      178.69 
_exptl_crystal_F_000       384.00 
_reflns_d_resolution_high  0.7108 
 
loop_ 
 _symmetry_equiv_pos_as_xyz 
 'x, y, z' 
 '-x, -y, -z' 
 
_cell_length_a     6.3690 
_cell_length_b     9.2553 
_cell_length_c    14.1884 
_cell_angle_alpha 104.397 
_cell_angle_beta   93.748 
_cell_angle_gamma  98.799 
 
_shelx_F_squared_multiplier     1.000 
 
loop_ 
 _refln_index_h 
 _refln_index_k 
 _refln_index_l 
 _refln_F_squared_calc 
 _refln_F_squared_meas 
 _refln_F_squared_sigma 
 _refln_observed_status 
   1   0   0     3801.48     3903.44     43.45 o 
   2   0   0      109.66      103.38      1.88 o 
   3   0   0     3054.72     3202.73     29.41 o 
   4   0   0     2922.44     3002.16     38.04 o 
   5   0   0       39.07       37.92      2.62 o 
   6   0   0      203.24      218.87      8.52 o 
   7   0   0       49.11       44.38      6.98 o 
   8   0   0       25.08       15.21      7.01 o 
  -8   1   0      176.19      201.69     12.93 o 
  -7   1   0        0.63        1.64      2.07 o 
  -6   1   0      729.78      740.78     19.57 o 
  -5   1   0      361.99      365.12     11.63 o 
  -4   1   0     1744.69     1777.58     21.48 o 
  -3   1   0      321.50      313.31      3.92 o 
  -2   1   0     3157.79     3198.45     38.80 o 
  -1   1   0      721.25      770.21     10.28 o 
   0   1   0       13.78        9.59      0.70 o 
   1   1   0     1711.69     1835.08     20.20 o 
   2   1   0     2662.69     2688.97     27.22 o 
   3   1   0     1166.40     1184.23     11.90 o 
   4   1   0      145.01      163.88      3.09 o 
   5   1   0       97.91       92.08      4.64 o 
   6   1   0     1370.00     1353.61     46.17 o 
   7   1   0      292.89      306.26     15.31 o 
   8   1   0      156.82      150.11     12.18 o 
  -8   2   0        0.59       -2.54      5.48 o 
  -7   2   0      473.26      454.54     32.88 o 
  -6   2   0     1021.68     1019.57     25.07 o 
  -5   2   0      264.45      263.54      5.64 o 
  -4   2   0      473.06      486.20      6.18 o 
  -3   2   0      785.06      808.52      8.37 o 
  -2   2   0     1579.67     1619.44     13.98 o 
  -1   2   0     2821.99     2862.72     39.89 o 
   0   2   0     2358.97     2496.04     23.18 o 
   1   2   0     5696.54     5821.26     56.45 o 
   2   2   0      458.51      434.39      4.70 o 
   3   2   0      910.63      929.16     12.61 o 
   4   2   0      810.55      780.25      8.50 o 
   5   2   0      280.24      275.72      5.98 o 
   6   2   0       46.80       48.25      4.51 o 
   7   2   0      165.36      182.50     12.77 o 
   8   2   0      144.42      161.97     13.11 o 
  -8   3   0      496.00      480.79     33.02 o 
  -7   3   0      396.22      397.88     12.45 o 
  -6   3   0      134.38      137.72      5.10 o 
  -5   3   0     1506.86     1524.23     18.54 o 
  -4   3   0     2409.88     2454.52     23.19 o 
  -3   3   0      260.17      296.19      3.98 o 
  -2   3   0      768.68      886.36      8.24 o 
  -1   3   0     4160.81     4182.91     40.20 o 
   0   3   0      107.30       92.39      1.93 o 
   1   3   0      776.11      831.80      8.26 o 
   2   3   0      484.05      441.08      4.40 o 
   3   3   0      558.96      545.62      6.20 o 
   4   3   0      147.45      150.05      3.13 o 
   5   3   0      561.63      563.51     12.12 o 
   6   3   0      719.68      719.49     16.53 o 
   7   3   0      127.52      144.97      7.80 o 
   8   3   0       23.80       24.00      5.66 o 
  -8   4   0       82.88       78.98      6.75 o 
  -7   4   0      315.42      317.88     11.15 o 
  -6   4   0      285.01      270.48     11.17 o 
  -5   4   0      538.69      543.78      8.37 o 
  -4   4   0       12.25       13.80      1.34 o 
  -3   4   0      609.31      612.53      6.45 o 
  -2   4   0     1917.66     1939.02     20.12 o 
  -1   4   0       24.64       37.16      1.17 o 
   0   4   0      100.33      104.51      1.88 o 
   1   4   0     4525.44     4696.46     41.50 o 
   2   4   0     6574.87     6944.23     53.87 o 
   3   4   0       36.69       35.32      1.47 o 
   4   4   0      319.16      321.57      6.40 o 
   5   4   0      866.29      873.70     13.26 o 
   6   4   0      553.64      562.31     19.61 o 
   7   4   0       38.84       40.26     17.79 o 
  -8   5   0      106.07       98.83      7.44 o 
  -7   5   0      205.29      198.37      9.14 o 
  -6   5   0       33.60       27.23      4.23 o 
  -5   5   0     1135.02     1103.71     19.20 o 
  -4   5   0      554.36      561.76      7.43 o 
  -3   5   0     1297.21     1293.78     12.92 o 
  -2   5   0        1.39       -0.56      1.11 o 
  -1   5   0      348.68      320.25      5.21 o 
   0   5   0     2995.63     2987.15     23.83 o 
   1   5   0      177.13      159.80      2.68 o 
   2   5   0       85.60       79.76      1.99 o 
   3   5   0      104.06      102.10      2.84 o 
   4   5   0      529.09      523.30      7.58 o 
   5   5   0        2.61        2.05      3.18 o 
   6   5   0       25.28       26.86      7.37 o 
   7   5   0        4.00        8.73      6.64 o 
  -8   6   0       40.93       43.50      6.12 o 
  -7   6   0       10.09        8.06      4.44 o 
  -6   6   0      367.95      363.17     11.56 o 
  -5   6   0      471.00      453.40     12.36 o 
  -4   6   0      473.22      429.46      8.30 o 
  -3   6   0      243.95      252.41      6.57 o 
  -2   6   0     1751.85     1786.11     20.99 o 
  -1   6   0      942.01      910.05     18.30 o 
   0   6   0      120.35      141.32      3.03 o 
   1   6   0     1713.45     1722.33     14.90 o 
   2   6   0     1329.77     1320.49     13.44 o 
   3   6   0      336.43      323.86      5.82 o 
   4   6   0       11.22       11.66      2.40 o 
   5   6   0      351.92      354.87     20.52 o 
   6   6   0      108.60      102.72      9.45 o 
  -8   7   0       11.28       16.92      5.57 o 
  -7   7   0      142.34      140.73     14.05 o 
  -6   7   0      209.61      198.74     10.94 o 
  -5   7   0       49.50       46.84      4.75 o 
  -4   7   0      333.84      358.14      8.79 o 
  -3   7   0      643.47      666.82     11.57 o 
  -2   7   0      326.47      304.25      7.07 o 
  -1   7   0        9.22       10.43      1.64 o 
   0   7   0       19.13       24.46      2.29 o 
   1   7   0      415.34      413.64      5.52 o 
   2   7   0       19.21       17.40      1.83 o 
   3   7   0      170.98      179.68      5.20 o 
   4   7   0      152.65      152.93     11.83 o 
   5   7   0      124.77      131.59      7.64 o 
   6   7   0        2.37        1.16      6.32 o 
  -7   8   0       98.77       96.26      7.76 o 
  -6   8   0       75.02       76.12      6.78 o 
  -5   8   0      367.99      354.58     11.72 o 
  -4   8   0      590.92      565.41     17.77 o 
  -3   8   0       21.54       15.43      3.12 o 
  -2   8   0       89.29       88.49      4.90 o 
  -1   8   0      417.32      413.93      8.34 o 
   0   8   0       35.83       33.72      2.66 o 
   1   8   0      456.55      464.89      6.52 o 
   2   8   0       33.09       32.74      2.69 o 
   3   8   0      308.13      310.14      7.26 o 
   4   8   0       11.96       12.52      3.50 o 
   5   8   0       60.09       59.16     16.92 o 
  -7   9   0      291.78      279.38     14.62 o 
  -6   9   0      145.92      145.35     19.23 o 
  -5   9   0       54.25       62.56      6.09 o 
  -4   9   0       53.45       54.00      5.05 o 
  -3   9   0      631.18      599.61     13.41 o 
  -2   9   0      179.97      189.13      8.51 o 
  -1   9   0      218.55      203.97      6.42 o 
   0   9   0        3.50        3.66      2.45 o 
   1   9   0       55.81       60.15      7.45 o 
   2   9   0      222.10      228.88      6.47 o 
   3   9   0        0.24       -0.17      4.21 o 
   4   9   0       65.45       77.10      5.64 o 
   5   9   0       58.85       56.12      6.67 o 
  -6  10   0       13.99       15.30      5.84 o 
  -5  10   0      395.55      410.31     10.12 o 
  -4  10   0      255.12      245.00      7.46 o 
  -3  10   0      140.18      130.17      5.50 o 
  -2  10   0        0.56       -1.59      2.86 o 
  -1  10   0      486.42      475.32      9.84 o 
   0  10   0      243.98      249.63      9.57 o 
   1  10   0       44.67       48.04      4.82 o 
   2  10   0      232.73      218.47     11.12 o 
   3  10   0      127.52      134.12     11.32 o 
   4  10   0       11.91       20.90      4.25 o 
  -5  11   0       10.07        3.61      3.74 o 
  -4  11   0        0.33        0.12      3.57 o 
  -3  11   0       61.31       56.10      5.06 o 
  -2  11   0      183.92      183.90      7.92 o 
  -1  11   0      106.70      106.61      5.39 o 
   0  11   0        3.98        0.08      3.29 o 
   1  11   0       37.94       48.27      5.31 o 
   2  11   0       74.00       78.04      6.32 o 
  -4  12   0      240.68      247.13     13.52 o 
  -3  12   0       44.64       38.74      5.10 o 
  -2  12   0        0.33       -5.02      3.98 o 
  -1  12   0      247.17      245.38      8.57 o 
   0  12   0       83.30       77.64      5.60 o 
   1  12   0       27.27       31.60      5.47 o 
  -1 -12   1       35.59       32.36      5.29 o 
   0 -12   1      122.27      118.36      7.14 o 
   1 -12   1       92.76       96.83      5.67 o 
   2 -12   1        0.92        1.99      4.15 o 
   3 -12   1      142.74      140.70      7.42 o 
   4 -12   1      181.30      197.81     19.33 o 
  -3 -11   1        0.38        0.95      9.01 o 
  -2 -11   1      292.06      285.81     14.27 o 
  -1 -11   1      213.45      216.47      8.79 o 
   0 -11   1       15.73       14.69      3.67 o 
   1 -11   1      114.47      106.17      5.33 o 
   2 -11   1        4.84        8.43      5.89 o 
   3 -11   1       56.56       58.60      4.58 o 
   4 -11   1       20.37       16.75      4.08 o 
   5 -11   1       37.30       31.79      6.62 o 
  -4 -10   1        0.79        1.20      5.86 o 
  -3 -10   1      236.52      233.12      7.87 o 
  -2 -10   1        7.15        6.03      3.27 o 
  -1 -10   1      171.59      175.80      7.61 o 
   0 -10   1       24.20       28.05      3.50 o 
   1 -10   1      567.37      549.34     10.65 o 
   2 -10   1      119.07      114.99      7.63 o 
   3 -10   1       27.45       35.49      4.55 o 
   4 -10   1      337.78      338.64     13.16 o 
   5 -10   1      326.84      328.57     12.55 o 
   6 -10   1      198.22      210.23      7.05 o 
  -5  -9   1        6.76        8.11      5.37 o 
  -4  -9   1       62.64       73.12      5.08 o 
  -3  -9   1        6.39       -1.39      3.17 o 
  -2  -9   1       29.15       31.35      2.88 o 
  -1  -9   1      710.34      725.15      9.67 o 
   0  -9   1       54.94       51.75      4.08 o 
   1  -9   1       12.87       12.87      3.00 o 
   2  -9   1      270.58      249.68      8.15 o 
   3  -9   1      620.83      601.05     13.36 o 
   4  -9   1        2.59        3.80      3.16 o 
   5  -9   1       13.12        7.93      8.20 o 
   6  -9   1       15.36       22.47      5.30 o 
   7  -9   1      191.81      180.91     12.61 o 
  -5  -8   1       95.34       90.97      7.68 o 
  -4  -8   1      129.24      133.74      5.98 o 
  -3  -8   1      234.55      235.34      6.31 o 
  -2  -8   1      740.26      727.00     10.71 o 
  -1  -8   1       98.82       98.58      3.07 o 
   0  -8   1     1485.19     1458.53     18.19 o 
   1  -8   1     1381.84     1352.01     17.14 o 
   2  -8   1      869.18      827.36     13.96 o 
   3  -8   1        3.12        7.72      2.83 o 
   4  -8   1      491.00      486.39     11.22 o 
   5  -8   1      648.14      600.10     16.04 o 
   6  -8   1      226.98      213.76     10.01 o 
   7  -8   1       54.10       56.65      6.54 o 
  -6  -7   1      101.20       96.62      9.73 o 
  -5  -7   1       10.27        6.58      4.24 o 
  -4  -7   1      375.99      382.97      8.97 o 
  -3  -7   1      300.15      288.82      6.18 o 
  -2  -7   1       28.50       28.27      2.80 o 
  -1  -7   1      357.23      356.01      5.31 o 
   0  -7   1     2413.65     2408.77     22.34 o 
   1  -7   1      989.85      956.42     11.48 o 
   2  -7   1      306.31      291.42     11.77 o 
   3  -7   1      806.56      783.38     15.00 o 
   4  -7   1     1733.27     1590.48     44.35 o 
   5  -7   1      334.65      286.30     10.08 o 
   6  -7   1      178.92      177.03      8.82 o 
   7  -7   1      113.31       95.10      7.31 o 
   8  -7   1       83.93       85.76      7.75 o 
  -7  -6   1       44.61       33.15      7.92 o 
  -6  -6   1      343.68      317.65     14.87 o 
  -5  -6   1      272.73      285.81      8.47 o 
  -4  -6   1       88.13       96.78      3.61 o 
  -3  -6   1        9.30        7.09      1.59 o 
  -2  -6   1     1226.80     1250.00     11.93 o 
  -1  -6   1       96.73       99.63      2.92 o 
   0  -6   1       13.73       15.49      1.25 o 
   1  -6   1       57.15       72.08      2.36 o 
   2  -6   1     1015.42      985.79     12.85 o 
   3  -6   1      193.69      195.74      5.24 o 
   4  -6   1       71.83       73.08      3.57 o 
   5  -6   1      143.93      161.56      7.39 o 
   6  -6   1      420.52      414.99     14.41 o 
   7  -6   1       96.45      102.23      7.18 o 
   8  -6   1      387.91      404.77     14.48 o 
  -7  -5   1      142.63      149.64      8.64 o 
  -6  -5   1     1765.75     1770.75     33.08 o 
  -5  -5   1      204.38      194.49      8.82 o 
  -4  -5   1      290.98      267.22      4.97 o 
  -3  -5   1      761.88      776.67     11.11 o 
  -2  -5   1     1139.35     1162.40     11.12 o 
  -1  -5   1       52.38       40.95      1.50 o 
   0  -5   1     1355.06     1325.04     12.14 o 
   1  -5   1      961.88      949.58     11.04 o 
   2  -5   1       77.76      100.33      3.89 o 
   3  -5   1      371.53      377.01      5.44 o 
   4  -5   1     1470.26     1444.65     17.68 o 
   5  -5   1      650.09      672.52     13.66 o 
   6  -5   1      356.31      353.10     11.31 o 
   7  -5   1       69.82       65.68      6.17 o 
   8  -5   1      120.46      123.57     12.71 o 
  -7  -4   1       38.78       36.18      5.49 o 
  -6  -4   1      180.05      185.42      8.07 o 
  -5  -4   1      189.96      171.37      4.95 o 
  -4  -4   1      836.12      830.47      9.81 o 
  -3  -4   1      133.37      132.64      3.10 o 
  -2  -4   1      169.58      139.63      2.66 o 
  -1  -4   1     1345.30     1329.91     12.84 o 
   0  -4   1     5146.61     5194.20     42.86 o 
   1  -4   1        1.56        2.17      0.86 o 
   2  -4   1     3655.96     3795.25     37.21 o 
   3  -4   1     2716.56     2846.99     26.51 o 
   4  -4   1      301.57      316.29      5.64 o 
   5  -4   1      987.27      992.28     15.45 o 
   6  -4   1      677.07      709.89     16.41 o 
   7  -4   1      461.50      458.52     19.53 o 
   8  -4   1       25.77       25.36      6.96 o 
  -8  -3   1       10.94       11.02      7.70 o 
  -7  -3   1      298.72      288.17     15.96 o 
  -6  -3   1      219.47      224.77      8.42 o 
  -5  -3   1      241.53      248.52      6.52 o 
  -4  -3   1       42.84       45.63      2.30 o 
  -3  -3   1     1173.08     1142.91      9.88 o 
  -2  -3   1      882.42      881.66      7.76 o 
  -1  -3   1        1.88        0.74      0.44 o 
   0  -3   1     1235.68     1216.39     11.87 o 
   1  -3   1     4601.27     4727.07     45.77 o 
   2  -3   1     2354.66     2546.17     23.41 o 
   3  -3   1      169.06      174.90      2.93 o 
   4  -3   1     1386.14     1405.98     15.67 o 
   5  -3   1      686.57      685.85     11.69 o 
   6  -3   1     3010.44     2998.91     39.57 o 
   7  -3   1       45.26       38.66      5.15 o 
   8  -3   1      119.04      123.54     16.46 o 
  -8  -2   1       12.40       12.74      7.17 o 
  -7  -2   1       72.65       78.75      8.95 o 
  -6  -2   1       87.37       82.94      8.14 o 
  -5  -2   1      889.37      928.26     12.28 o 
  -4  -2   1     1221.17     1207.51     18.94 o 
  -3  -2   1      666.59      671.82     10.01 o 
  -2  -2   1       96.01       98.49      1.63 o 
  -1  -2   1     5652.31     5789.65     56.13 o 
   0  -2   1    10845.47    10911.52     98.16 o 
   1  -2   1      358.82      384.92      4.23 o 
   2  -2   1      303.77      303.66      3.37 o 
   3  -2   1     1699.40     1665.81     16.37 o 
   4  -2   1     1137.55     1174.20     14.51 o 
   5  -2   1       68.33       73.59      3.32 o 
   6  -2   1      552.91      560.78     12.49 o 
   7  -2   1        9.88       15.51      4.52 o 
   8  -2   1      119.56      131.52     11.14 o 
  -8  -1   1      281.53      276.93     15.52 o 
  -7  -1   1       55.21       50.08      7.39 o 
  -6  -1   1      633.65      648.39     21.28 o 
  -5  -1   1     1161.67     1145.15     26.90 o 
  -4  -1   1     2187.47     2373.16     24.37 o 
  -3  -1   1      151.10      139.33      4.23 o 
  -2  -1   1      890.28      889.81      8.17 o 
  -1  -1   1     1098.38     1174.07     14.38 o 
   0  -1   1      563.11      568.09      6.76 o 
   1  -1   1       47.05       55.35      1.39 o 
   2  -1   1     3893.98     3963.57     44.54 o 
   3  -1   1       14.63       14.13      1.32 o 
   4  -1   1      266.55      282.58      4.51 o 
   5  -1   1     1057.63     1047.74     18.94 o 
   6  -1   1     1562.70     1538.52     25.96 o 
   7  -1   1       52.43       48.93     11.83 o 
   8  -1   1      182.12      179.03     12.71 o 
  -8   0   1       14.12       18.59      6.60 o 
  -7   0   1       49.58       54.93      7.07 o 
  -6   0   1      226.59      226.42      8.36 o 
  -5   0   1       57.82       63.28      4.43 o 
  -4   0   1     2198.73     2305.74     23.72 o 
  -3   0   1      559.99      535.82      6.02 o 
  -2   0   1     2448.20     2653.94     26.34 o 
  -1   0   1      100.94      108.03      2.60 o 
   1   0   1      597.76      603.64      9.91 o 
   2   0   1     1752.87     1766.51     20.31 o 
   3   0   1      569.70      551.85      6.26 o 
   4   0   1      148.24      124.63      2.60 o 
   5   0   1      248.97      238.35      5.30 o 
   7   0   1      575.41      552.11     34.93 o 
   8   0   1       64.82       61.60      9.08 o 
  -8   1   1      388.72      420.22     17.93 o 
  -7   1   1       89.71       85.42      7.79 o 
  -6   1   1      955.23      901.44     19.84 o 
  -5   1   1     2383.13     2356.26     35.50 o 
  -4   1   1      616.12      645.72      9.29 o 
  -3   1   1       27.44       36.50      1.01 o 
  -2   1   1      544.53      580.16      7.04 o 
  -1   1   1     2712.77     2822.08     40.27 o 
   0   1   1      210.99      215.61      3.67 o 
   1   1   1      141.59      154.85      2.51 o 
   2   1   1     1005.69      997.32     11.03 o 
   3   1   1      747.41      723.49      6.81 o 
   4   1   1       80.08       79.82      2.13 o 
   5   1   1     1146.87     1157.28     15.92 o 
   6   1   1      183.09      192.28      8.50 o 
   7   1   1      318.26      308.14     15.21 o 
   8   1   1       99.06       89.14     10.39 o 
  -8   2   1        9.56       12.58      5.73 o 
  -7   2   1      126.46      123.93      6.97 o 
  -6   2   1       11.90       13.88      3.20 o 
  -5   2   1        5.35        6.01      2.41 o 
  -4   2   1      109.50      106.50      1.99 o 
  -3   2   1     2899.02     3022.35     27.48 o 
  -2   2   1     2787.08     2909.46     28.00 o 
  -1   2   1       12.58        6.90      1.05 o 
   0   2   1      885.06      880.31      9.50 o 
   1   2   1    21533.83    21232.15    225.84 o 
   2   2   1      967.82      961.60      9.04 o 
   3   2   1       55.25       53.62      1.50 o 
   4   2   1      695.98      668.42      6.90 o 
   5   2   1      313.43      290.75      8.38 o 
   6   2   1       32.96       27.36      2.88 o 
   7   2   1      163.45      174.65      8.29 o 
   8   2   1      103.13      110.24     11.71 o 
  -8   3   1      142.26      153.18     10.83 o 
  -7   3   1      253.18      256.93      9.78 o 
  -6   3   1      479.08      478.06     11.52 o 
  -5   3   1     1927.11     1904.23     25.63 o 
  -4   3   1      985.19      990.44     10.69 o 
  -3   3   1      934.23      968.19      9.04 o 
  -2   3   1      589.50      565.06      6.56 o 
  -1   3   1     3156.36     3149.24     31.15 o 
   0   3   1      886.54      834.56      8.59 o 
   1   3   1      304.73      349.58      4.33 o 
   2   3   1       66.36       51.76      1.62 o 
   3   3   1      612.78      604.28      6.54 o 
   4   3   1      524.92      487.78     10.04 o 
   5   3   1        0.43        0.63      2.19 o 
   6   3   1      320.75      311.77     10.33 o 
   7   3   1      233.34      260.78     10.39 o 
   8   3   1      248.05      250.63     10.85 o 
  -8   4   1       59.00       65.17      6.32 o 
  -7   4   1        6.62        6.74      3.63 o 
  -6   4   1       70.60       71.64      4.70 o 
  -5   4   1      180.68      172.19      3.88 o 
  -4   4   1      133.24      124.28      2.79 o 
  -3   4   1      549.16      563.74      5.97 o 
  -2   4   1      503.45      445.90      5.32 o 
  -1   4   1       10.17        9.49      1.01 o 
   0   4   1      113.60      112.39      2.19 o 
   1   4   1     1361.22     1378.61     13.21 o 
   2   4   1     1954.15     1991.49     15.09 o 
   3   4   1       48.31       45.58      1.68 o 
   4   4   1      253.88      251.12      4.79 o 
   5   4   1      155.60      148.59      5.75 o 
   6   4   1       10.32       11.75      4.25 o 
   7   4   1       35.04       23.58      5.42 o 
  -8   5   1      101.06       96.70     10.11 o 
  -7   5   1      872.22      879.61     40.85 o 
  -6   5   1      221.21      220.67      9.86 o 
  -5   5   1       72.72       75.89      4.93 o 
  -4   5   1     3587.94     3545.32     35.24 o 
  -3   5   1     1686.39     1673.71     16.14 o 
  -2   5   1        6.47        4.55      1.04 o 
  -1   5   1      615.66      648.34      7.55 o 
   0   5   1     2388.50     2385.40     19.73 o 
   1   5   1        6.71        7.55      1.01 o 
   2   5   1        6.09        8.47      1.10 o 
   3   5   1      102.74       88.03      2.55 o 
   4   5   1      240.93      249.93      5.13 o 
   5   5   1        2.97        3.12      2.90 o 
   6   5   1       54.14       55.90      7.64 o 
   7   5   1      377.05      410.39     17.87 o 
  -8   6   1      199.84      198.43      9.72 o 
  -7   6   1       53.29       50.80     10.70 o 
  -6   6   1      265.86      250.69      9.61 o 
  -5   6   1      692.80      667.80     17.87 o 
  -4   6   1      108.36      109.92      3.39 o 
  -3   6   1      107.85       97.64      4.43 o 
  -2   6   1      484.95      461.99      9.58 o 
  -1   6   1     1637.19     1659.70     19.57 o 
   0   6   1      197.65      187.87      3.28 o 
   1   6   1      128.64      120.54      2.58 o 
   2   6   1      924.50      941.89      9.38 o 
   3   6   1      994.37      977.19     13.44 o 
   4   6   1        0.54        1.36      2.21 o 
   5   6   1      123.39      125.83      5.24 o 
   6   6   1        9.40        9.61      6.26 o 
  -8   7   1      153.94      174.94     16.73 o 
  -7   7   1      693.54      723.51     18.64 o 
  -6   7   1       74.41       62.86      5.73 o 
  -5   7   1       26.47       21.50      3.44 o 
  -4   7   1      131.71      138.74      5.57 o 
  -3   7   1     1475.99     1452.43     20.80 o 
  -2   7   1      520.76      504.41      9.62 o 
  -1   7   1       12.90       14.46      2.38 o 
   0   7   1      174.75      173.27      3.75 o 
   1   7   1     1529.60     1514.37     14.34 o 
   2   7   1       59.13       57.50      2.37 o 
   3   7   1      285.28      293.98      6.73 o 
   4   7   1       34.86       36.54      4.82 o 
   5   7   1       84.21       90.20      5.02 o 
   6   7   1        0.19        2.54      6.20 o 
  -7   8   1      160.39      162.16      9.22 o 
  -6   8   1       67.16       61.52      5.93 o 
  -5   8   1      494.52      495.45      9.63 o 
  -4   8   1       31.14       40.58      2.98 o 
  -3   8   1       56.49       44.83      3.27 o 
  -2   8   1      126.54      122.08      4.61 o 
  -1   8   1     1205.29     1194.93     17.84 o 
   0   8   1       29.82       32.74      3.61 o 
   1   8   1      514.65      502.80      8.77 o 
   2   8   1      275.49      269.33      5.87 o 
   3   8   1      597.09      601.25      9.86 o 
   4   8   1       49.94       43.44      4.29 o 
   5   8   1        5.34        2.32      3.48 o 
  -7   9   1       19.44       20.88      6.51 o 
  -6   9   1      193.59      205.67      9.86 o 
  -5   9   1      280.91      268.05      7.14 o 
  -4   9   1        1.47       -0.68      2.37 o 
  -3   9   1      482.16      443.06     16.40 o 
  -2   9   1      549.53      557.16     12.12 o 
  -1   9   1       69.16       62.96      4.72 o 
   0   9   1      294.37      290.00      7.32 o 
   1   9   1      743.00      741.84     13.02 o 
   2   9   1      335.12      328.61      9.79 o 
   3   9   1       64.55       62.65      4.64 o 
   4   9   1      107.40      107.32      6.92 o 
  -6  10   1        0.74        6.98      6.07 o 
  -5  10   1        1.57        0.27      2.54 o 
  -4  10   1      163.74      166.04      6.09 o 
  -3  10   1      365.50      351.96     10.25 o 
  -2  10   1       34.52       33.04      4.22 o 
  -1  10   1       59.83       50.26      6.26 o 
   0  10   1      120.26      127.68      5.53 o 
   1  10   1      111.84      118.53      6.36 o 
   2  10   1      142.70      135.76      7.09 o 
   3  10   1       20.78       25.89      5.87 o 
  -5  11   1      726.49      784.47     16.29 o 
  -4  11   1        3.69        0.94      3.43 o 
  -3  11   1       43.22       44.35      5.10 o 
  -2  11   1      484.31      495.62     17.42 o 
  -1  11   1      167.90      169.22      7.92 o 
   0  11   1        7.10        4.85      3.37 o 
   1  11   1        1.86       -1.87      3.88 o 
   2  11   1        9.83        9.96      4.61 o 
  -3  12   1      240.92      264.14     10.07 o 
  -2  12   1      129.98      146.85      7.75 o 
  -1  12   1       41.45       42.77      5.29 o 
   0  12   1      137.06      152.61      7.57 o 
  -1 -12   2       53.74       50.00      7.23 o 
   0 -12   2      253.79      271.51     11.49 o 
   1 -12   2      112.39      113.09      6.37 o 
   2 -12   2       14.41       16.61      3.75 o 
   3 -12   2      303.57      305.54     13.24 o 
   4 -12   2       73.47       77.86      8.29 o 
  -3 -11   2        2.66       -2.21      4.31 o 
  -2 -11   2       74.98       73.78      7.26 o 
  -1 -11   2      132.52      128.69      7.05 o 
   0 -11   2        5.75        4.28      3.29 o 
   1 -11   2       28.17       23.21      4.27 o 
   2 -11   2      409.01      435.92     13.88 o 
   3 -11   2      248.25      255.83      9.77 o 
   4 -11   2       27.80       39.93      6.53 o 
   5 -11   2       34.25       41.90     10.53 o 
  -4 -10   2       22.59       26.27      4.32 o 
  -3 -10   2       42.87       50.70      4.65 o 
  -2 -10   2      120.21      122.46      5.15 o 
  -1 -10   2       11.27       11.04      4.64 o 
   0 -10   2      214.47      208.56     12.89 o 
   1 -10   2      127.69      130.03      6.23 o 
   2 -10   2      157.85      146.71      5.66 o 
   3 -10   2        3.19       -1.69      4.04 o 
   4 -10   2      382.49      356.46     26.43 o 
   5 -10   2      167.92      166.84      9.44 o 
   6 -10   2       65.72       71.49      7.51 o 
  -5  -9   2       93.68       84.34     11.36 o 
  -4  -9   2      545.66      556.81     11.99 o 
  -3  -9   2      306.58      270.71      8.83 o 
  -2  -9   2        1.13        4.67      2.24 o 
  -1  -9   2      754.96      739.65     10.36 o 
   0  -9   2      506.22      512.50     10.17 o 
   1  -9   2      189.66      171.39      5.55 o 
   2  -9   2      475.03      458.50     11.57 o 
   3  -9   2       85.65       95.27      5.35 o 
   4  -9   2      167.55      157.89     16.89 o 
   5  -9   2        4.33        4.43      4.96 o 
   6  -9   2      489.01      484.84     15.34 o 
   7  -9   2       57.81       61.53      9.20 o 
  -6  -8   2      141.11      145.26     11.42 o 
  -5  -8   2      105.85      104.94      7.52 o 
  -4  -8   2        0.46       -1.06      2.90 o 
  -3  -8   2        2.28       -0.93      2.29 o 
  -2  -8   2      443.43      448.72      7.84 o 
  -1  -8   2      102.04       96.90      3.55 o 
   0  -8   2     1064.40     1075.09     12.36 o 
   1  -8   2       57.91       63.93      3.19 o 
   2  -8   2      681.89      698.10     10.52 o 
   3  -8   2      347.06      315.83     10.55 o 
   4  -8   2        2.30       -0.39      3.26 o 
   5  -8   2      345.38      348.50     11.87 o 
   6  -8   2      269.47      300.75     11.50 o 
   7  -8   2       17.02       17.81      5.62 o 
  -6  -7   2       46.76       27.26      7.29 o 
  -5  -7   2       17.87       20.18      4.68 o 
  -4  -7   2      225.95      220.53      9.82 o 
  -3  -7   2      505.05      490.08      8.26 o 
  -2  -7   2      119.01      120.77      3.53 o 
  -1  -7   2      112.08      110.58      2.79 o 
   0  -7   2     2773.36     2739.09     25.16 o 
   1  -7   2      186.95      179.91      4.06 o 
   2  -7   2        1.54        3.37      1.92 o 
   3  -7   2      391.00      371.82      7.98 o 
   4  -7   2      422.78      456.93     12.72 o 
   5  -7   2       49.90       41.24      4.82 o 
   6  -7   2        5.91       -1.92      5.43 o 
   7  -7   2       72.36       71.02     14.10 o 
   8  -7   2      190.12      193.90     12.99 o 
  -7  -6   2       24.72       26.10      7.48 o 
  -6  -6   2       75.83       77.07      7.92 o 
  -5  -6   2       38.00       43.52      4.10 o 
  -4  -6   2      140.52      147.26      4.15 o 
  -3  -6   2       75.06       72.86      2.81 o 
  -2  -6   2      748.66      762.58     10.14 o 
  -1  -6   2      582.03      561.01      6.88 o 
   0  -6   2      443.32      414.58      4.76 o 
   1  -6   2      241.55      238.07      4.04 o 
   2  -6   2      997.62      992.63     14.70 o 
   3  -6   2      674.90      655.40     10.90 o 
   4  -6   2      127.65      106.24      5.08 o 
   5  -6   2      419.66      425.05     12.31 o 
   6  -6   2      564.41      563.02     15.57 o 
   7  -6   2      236.19      203.54     16.53 o 
   8  -6   2       28.35       31.82      6.19 o 
  -7  -5   2       59.65       65.31      6.70 o 
  -6  -5   2      155.70      166.48     10.27 o 
  -5  -5   2       65.31       68.48      4.57 o 
  -4  -5   2       13.89       13.27      1.61 o 
  -3  -5   2      777.53      769.30      9.15 o 
  -2  -5   2      310.59      270.97      4.13 o 
  -1  -5   2      168.65      190.41      2.95 o 
   0  -5   2     1665.04     1719.02     13.62 o 
   1  -5   2     4008.04     4239.27     38.39 o 
   2  -5   2      288.69      299.42      6.17 o 
   3  -5   2      262.49      262.17      5.37 o 
   4  -5   2     1486.23     1443.96     20.33 o 
   5  -5   2      526.83      548.76     12.03 o 
   6  -5   2       83.23       79.15      6.00 o 
   7  -5   2      151.77      158.72     11.19 o 
   8  -5   2      174.88      166.78      9.67 o 
  -7  -4   2       54.18       64.08      8.69 o 
  -6  -4   2       56.76       61.49      8.09 o 
  -5  -4   2       93.75       99.19      4.66 o 
  -4  -4   2      603.81      606.75     10.24 o 
  -3  -4   2       41.99       43.63      1.85 o 
  -2  -4   2       15.08       28.02      2.06 o 
  -1  -4   2     1616.63     1620.93     14.29 o 
   0  -4   2      174.53      170.80      2.34 o 
   1  -4   2       32.72       34.56      1.37 o 
   2  -4   2      448.24      593.32      6.66 o 
   3  -4   2      633.10      568.09      6.78 o 
   4  -4   2       72.61       68.10      3.81 o 
   5  -4   2       31.26       29.68      2.88 o 
   6  -4   2      276.43      271.09      8.38 o 
   7  -4   2      152.65      151.94      8.72 o 
   8  -4   2       32.05       29.15      5.88 o 
  -8  -3   2       59.72       60.72      9.70 o 
  -7  -3   2      165.25      157.50     11.99 o 
  -6  -3   2      463.74      468.14     18.56 o 
  -5  -3   2      474.77      493.66      9.02 o 
  -4  -3   2        2.92        0.78      1.60 o 
  -3  -3   2     1034.02     1001.41     11.09 o 
  -2  -3   2      806.09      785.02      7.87 o 
  -1  -3   2        5.81       14.26      1.28 o 
   0  -3   2      950.40      968.88     10.44 o 
   1  -3   2      791.10      760.76      9.49 o 
   2  -3   2     5099.13     5316.17     44.85 o 
   3  -3   2       54.40       68.88      1.49 o 
   4  -3   2      424.13      427.10      6.67 o 
   5  -3   2      760.99      775.87     12.97 o 
   6  -3   2      193.64      197.31      6.30 o 
   7  -3   2      365.26      352.62     12.26 o 
   8  -3   2      118.17      107.36     14.62 o 
  -8  -2   2      112.24      119.66     11.08 o 
  -7  -2   2      273.51      271.36     14.62 o 
  -6  -2   2       82.99       82.88      7.92 o 
  -5  -2   2      451.54      457.90      9.87 o 
  -4  -2   2     1923.67     1896.71     24.55 o 
  -3  -2   2      878.89      860.31     20.47 o 
  -2  -2   2      280.14      292.09      4.63 o 
  -1  -2   2      459.29      498.22      6.07 o 
   0  -2   2    12998.03    12933.76    137.27 o 
   1  -2   2     2625.57     2706.38     27.48 o 
   2  -2   2        8.98       11.23      0.85 o 
   3  -2   2      513.98      468.32      6.56 o 
   4  -2   2     1364.23     1352.03     14.14 o 
   5  -2   2       17.10       20.14      2.50 o 
   6  -2   2      161.55      162.63      5.73 o 
   7  -2   2       39.84       44.67      7.23 o 
   8  -2   2      114.92      116.30      8.26 o 
  -8  -1   2       60.27       73.05      9.39 o 
  -7  -1   2       48.32       46.95      7.14 o 
  -6  -1   2      311.76      299.00     13.11 o 
  -5  -1   2      634.95      624.10     10.28 o 
  -4  -1   2      608.18      634.91      7.69 o 
  -3  -1   2        2.42        3.80      0.64 o 
  -2  -1   2     3248.60     3402.16     35.48 o 
  -1  -1   2      669.24      682.70     10.33 o 
   0  -1   2      720.11      747.23     11.30 o 
   1  -1   2     2383.63     2482.84     27.65 o 
   2  -1   2     8616.99     8754.84    108.83 o 
   3  -1   2      508.29      510.98      8.48 o 
   4  -1   2       16.05       14.39      1.39 o 
   5  -1   2      927.92      936.79     13.35 o 
   6  -1   2      370.99      373.39     10.02 o 
   7  -1   2      262.73      256.78     21.16 o 
   8  -1   2       51.80       50.30      8.58 o 
  -8   0   2       85.16       78.84      9.05 o 
  -7   0   2      274.13      277.87     13.52 o 
  -6   0   2      449.64      469.88     17.26 o 
  -5   0   2        9.05       12.29      2.29 o 
  -4   0   2      284.91      276.29      4.19 o 
  -3   0   2      488.50      451.94      5.25 o 
  -2   0   2     1556.43     1565.56     17.29 o 
  -1   0   2     2892.13     2989.24     40.28 o 
   0   0   2       18.26       18.96      0.68 o 
   1   0   2     6803.22     7048.68     74.31 o 
   2   0   2      177.38      196.41      3.41 o 
   3   0   2      573.92      556.83      6.51 o 
   4   0   2     1034.33     1019.89      9.85 o 
   5   0   2      376.31      376.83      5.53 o 
   6   0   2        7.64       10.52      3.76 o 
   7   0   2      263.78      267.22     10.73 o 
   8   0   2       63.77       72.33      9.73 o 
  -8   1   2      415.26      409.14     17.09 o 
  -7   1   2      534.89      537.59     18.72 o 
  -6   1   2       11.59       11.72      2.79 o 
  -5   1   2     2026.13     2062.17     24.44 o 
  -4   1   2     1733.57     1704.53     31.82 o 
  -3   1   2      398.47      420.63      4.90 o 
  -2   1   2      813.95      851.98     15.92 o 
  -1   1   2     2801.38     2853.29     34.88 o 
   0   1   2      230.15      239.50      3.44 o 
   1   1   2    21359.19    21499.55    209.70 o 
   2   1   2      973.90      968.45      9.85 o 
   3   1   2     1763.85     1780.27     14.83 o 
   4   1   2        2.35        2.47      1.00 o 
   5   1   2      793.69      785.34     12.06 o 
   6   1   2      507.80      494.58      9.66 o 
   7   1   2      370.06      361.36     18.81 o 
   8   1   2       41.25       34.40      8.89 o 
  -8   2   2       22.42       21.82      6.17 o 
  -7   2   2      166.13      160.22      9.80 o 
  -6   2   2      148.30      151.04      5.67 o 
  -5   2   2      287.32      291.30      5.22 o 
  -4   2   2      220.78      227.63      3.33 o 
  -3   2   2     4972.03     5110.24     53.88 o 
  -2   2   2      748.58      800.25     13.44 o 
  -1   2   2     1039.98     1050.10     11.17 o 
   0   2   2      129.20      138.26      3.41 o 
   1   2   2     3405.13     3371.45     65.03 o 
   2   2   2     4974.52     5251.39     43.45 o 
   3   2   2       47.38       50.06      1.54 o 
   4   2   2      560.45      564.61      6.31 o 
   5   2   2      698.12      679.00     11.21 o 
   6   2   2      344.86      345.47      8.32 o 
   7   2   2      310.18      316.17     13.77 o 
   8   2   2      142.35      143.73      8.53 o 
  -8   3   2      284.34      269.27     13.33 o 
  -7   3   2      931.71      916.26     49.87 o 
  -6   3   2      103.95      105.29      4.40 o 
  -5   3   2     3098.04     3103.21     36.01 o 
  -4   3   2     2560.29     2545.50     22.38 o 
  -3   3   2     1222.01     1187.83     14.14 o 
  -2   3   2       87.89       95.58      1.68 o 
  -1   3   2     1476.93     1508.42     14.40 o 
   0   3   2     1695.26     1671.86     17.23 o 
   1   3   2        3.29        4.98      0.72 o 
   2   3   2      351.68      384.32      5.08 o 
   3   3   2      940.42      896.97      9.04 o 
   4   3   2      403.97      399.94      6.04 o 
   5   3   2       10.85        7.35      2.53 o 
   6   3   2      150.64      153.77      7.58 o 
   7   3   2       59.57       51.31      5.91 o 
  -8   4   2      166.82      158.55      8.45 o 
  -7   4   2       48.41       51.39      5.16 o 
  -6   4   2      678.22      664.69     13.29 o 
  -5   4   2     1137.98     1154.03     16.93 o 
  -4   4   2      162.78      158.12      3.34 o 
  -3   4   2      928.45      950.82     10.62 o 
  -2   4   2     2934.26     3124.01     30.74 o 
  -1   4   2     7516.48     7890.34     70.00 o 
   0   4   2       96.87       94.65      2.47 o 
   1   4   2      944.37      897.06      9.21 o 
   2   4   2     2272.13     2227.26     18.43 o 
   3   4   2      548.38      545.27      5.83 o 
   4   4   2       65.06       67.66      2.77 o 
   5   4   2      367.05      356.06      6.93 o 
   6   4   2       52.10       56.23      8.56 o 
   7   4   2        3.26        8.64      6.64 o 
  -8   5   2      185.96      183.57      9.21 o 
  -7   5   2      346.59      358.67     11.46 o 
  -6   5   2      204.35      192.34     10.49 o 
  -5   5   2      599.97      611.21     12.18 o 
  -4   5   2     1702.68     1707.20     20.47 o 
  -3   5   2     1493.90     1484.17     15.12 o 
  -2   5   2      818.91      803.10      9.48 o 
  -1   5   2      134.51      126.09      2.95 o 
   0   5   2      392.58      354.80      5.31 o 
   1   5   2     1097.23     1054.28      9.73 o 
   2   5   2      422.09      461.00      5.75 o 
   3   5   2     1811.76     1856.22     18.47 o 
   4   5   2      226.90      230.23      7.03 o 
   5   5   2      174.39      165.13      6.45 o 
   6   5   2      170.00      161.97     11.08 o 
   7   5   2      571.54      541.85     20.72 o 
  -8   6   2      333.91      347.14     12.48 o 
  -7   6   2      238.62      244.12      9.77 o 
  -6   6   2       84.79       79.70      5.54 o 
  -5   6   2      295.17      298.92      9.39 o 
  -4   6   2      102.13       90.32      3.88 o 
  -3   6   2      162.97      155.26      3.86 o 
  -2   6   2      511.15      511.55      7.39 o 
  -1   6   2      816.15      787.25      9.66 o 
   0   6   2       28.05       26.93      1.58 o 
   1   6   2      117.26      117.28      2.55 o 
   2   6   2      201.81      202.69      3.83 o 
   3   6   2      983.43      969.45     12.13 o 
   4   6   2       78.50       81.20      3.94 o 
   5   6   2      104.58      110.40      5.88 o 
   6   6   2      138.09      115.99      9.98 o 
  -8   7   2        0.52       -1.47      5.48 o 
  -7   7   2       67.28       61.01      6.04 o 
  -6   7   2      681.19      646.95     16.34 o 
  -5   7   2      366.32      356.11     17.82 o 
  -4   7   2      251.98      233.07      4.36 o 
  -3   7   2     3131.10     2913.31     35.76 o 
  -2   7   2     1027.39     1008.84     13.61 o 
  -1   7   2        5.16        5.04      2.05 o 
   0   7   2      634.20      636.69      8.73 o 
   1   7   2      801.91      791.01      9.79 o 
   2   7   2        3.32        2.36      1.37 o 
   3   7   2       76.53       72.93      3.49 o 
   4   7   2      185.06      182.21     12.09 o 
   5   7   2      115.08      125.66      6.57 o 
   6   7   2        9.82       12.02      6.98 o 
  -7   8   2      194.77      200.30      9.72 o 
  -6   8   2       31.20       34.24      6.92 o 
  -5   8   2      388.24      380.93     17.43 o 
  -4   8   2      462.98      435.56      9.08 o 
  -3   8   2      196.80      178.14      5.36 o 
  -2   8   2       27.10       28.24      3.16 o 
  -1   8   2      439.22      435.91     11.60 o 
   0   8   2     1320.36     1347.85     17.21 o 
   1   8   2     1340.46     1321.43     17.28 o 
   2   8   2       91.45       91.05      3.41 o 
   3   8   2      283.92      290.97      7.47 o 
   4   8   2      484.42      455.38     16.61 o 
   5   8   2       32.27       28.86      4.85 o 
  -7   9   2       53.14       42.19      7.20 o 
  -6   9   2      472.15      465.60     14.72 o 
  -5   9   2       28.63       25.26      5.32 o 
  -4   9   2        4.72        5.98      2.50 o 
  -3   9   2      107.98      119.81      6.14 o 
  -2   9   2     1109.92     1097.64     19.21 o 
  -1   9   2      326.47      340.17     10.48 o 
   0   9   2        1.35        0.16      2.54 o 
   1   9   2       27.26       36.61      3.87 o 
   2   9   2       86.34       90.39      5.95 o 
   3   9   2       39.34       42.22      4.06 o 
   4   9   2       62.05       67.61      5.09 o 
  -6  10   2      126.23      116.40     10.14 o 
  -5  10   2      122.12      138.09      8.52 o 
  -4  10   2      373.51      387.63      9.52 o 
  -3  10   2       55.09       53.72      4.50 o 
  -2  10   2       24.74       22.58      7.32 o 
  -1  10   2       15.57       20.85      5.43 o 
   0  10   2      718.23      707.93     14.41 o 
   1  10   2       37.66       32.13      3.99 o 
   2  10   2       13.72       10.61      4.31 o 
   3  10   2       93.03       98.40     10.95 o 
  -5  11   2       33.80       20.00      7.26 o 
  -4  11   2       23.76       24.63     10.26 o 
  -3  11   2        9.35        2.79      5.21 o 
  -2  11   2      136.19      130.30      6.85 o 
  -1  11   2      160.26      140.12      7.27 o 
   0  11   2       16.05       13.54      4.30 o 
   1  11   2       57.59       65.07      6.00 o 
   2  11   2      125.74      138.09      8.05 o 
  -3  12   2      133.41      134.05      7.19 o 
  -2  12   2       30.34       20.13      4.95 o 
  -1  12   2       21.03       24.68      5.19 o 
   0  12   2       51.48       70.79      5.48 o 
  -2 -12   3       64.88       63.89      7.36 o 
  -1 -12   3       80.74       86.76      6.51 o 
   0 -12   3        3.55        1.40      4.06 o 
   1 -12   3       87.40       92.09      6.94 o 
   2 -12   3      234.99      226.35     14.70 o 
   3 -12   3        7.53        7.84      4.99 o 
   4 -12   3        6.84       -0.49      5.59 o 
  -3 -11   3        3.93        3.29      3.95 o 
  -2 -11   3       16.45       13.06      4.89 o 
  -1 -11   3       38.59       35.76      4.84 o 
   0 -11   3       74.73       81.30      7.17 o 
   1 -11   3        3.87        3.37      3.40 o 
   2 -11   3      205.55      214.74      7.17 o 
   3 -11   3       41.05       41.20      5.30 o 
   4 -11   3       35.30       40.32      6.26 o 
   5 -11   3       50.29       57.66      7.19 o 
  -4 -10   3       33.09       29.66      4.23 o 
  -3 -10   3       24.01       26.21      4.17 o 
  -2 -10   3      331.22      351.01      9.12 o 
  -1 -10   3       12.30       14.70      2.97 o 
   0 -10   3       72.49       82.05      5.33 o 
   1 -10   3      424.97      431.40     11.58 o 
   2 -10   3      339.18      327.83      8.16 o 
   3 -10   3      145.18      140.17      6.82 o 
   4 -10   3      158.94      150.18      8.89 o 
   5 -10   3      101.04      112.43     11.00 o 
   6 -10   3      143.96      152.16     11.17 o 
  -5  -9   3       16.52       20.85      5.57 o 
  -4  -9   3       41.58       35.29      4.30 o 
  -3  -9   3      353.49      336.40      9.88 o 
  -2  -9   3       97.24       87.41      6.45 o 
  -1  -9   3       16.42       18.70      2.80 o 
   0  -9   3      586.44      595.34      8.31 o 
   1  -9   3       11.20       14.11      3.39 o 
   2  -9   3      335.56      333.50      9.25 o 
   3  -9   3      398.13      397.89     10.43 o 
   4  -9   3      322.67      321.99     11.66 o 
   5  -9   3        2.22       -1.18      4.25 o 
   6  -9   3       57.71       62.32      6.92 o 
   7  -9   3       65.88       55.62      8.98 o 
  -6  -8   3      183.94      170.45     12.46 o 
  -5  -8   3       22.86       26.15      5.88 o 
  -4  -8   3       95.45       90.34      4.67 o 
  -3  -8   3       22.48       18.75      3.51 o 
  -2  -8   3      103.98      107.09      4.48 o 
  -1  -8   3      151.12      148.50      3.89 o 
   0  -8   3        0.78        0.61      1.81 o 
   1  -8   3      340.06      326.10      7.80 o 
   2  -8   3      359.85      348.09      6.82 o 
   3  -8   3      149.30      131.53      7.18 o 
   4  -8   3       26.93       17.54      5.77 o 
   5  -8   3      282.47      263.74     10.65 o 
   6  -8   3      379.42      361.93     13.07 o 
   7  -8   3      110.28      116.00      8.70 o 
  -6  -7   3      237.06      235.31     13.40 o 
  -5  -7   3       65.47       61.44      5.92 o 
  -4  -7   3      251.57      241.50      9.47 o 
  -3  -7   3      387.95      384.99      7.86 o 
  -2  -7   3      436.46      456.33      8.85 o 
  -1  -7   3      264.06      250.81      4.12 o 
   0  -7   3      494.53      503.60      6.04 o 
   1  -7   3       38.00       38.94      1.96 o 
   2  -7   3        6.19        8.23      1.85 o 
   3  -7   3      835.80      772.24     12.85 o 
   4  -7   3      337.77      342.29     10.98 o 
   5  -7   3       47.06       48.39      5.13 o 
   6  -7   3       83.77       78.03      6.56 o 
   7  -7   3      337.48      306.15     12.50 o 
   8  -7   3       29.85       21.78      7.86 o 
  -7  -6   3       40.36       47.16      6.49 o 
  -6  -6   3       86.79       85.29      9.51 o 
  -5  -6   3      508.47      506.38     16.45 o 
  -4  -6   3      905.06      912.58     16.00 o 
  -3  -6   3       93.09       96.01      3.80 o 
  -2  -6   3      107.38       93.96      3.25 o 
  -1  -6   3      851.60      824.53      7.65 o 
   0  -6   3      956.03      981.27      8.69 o 
   1  -6   3        6.45        7.26      1.02 o 
   2  -6   3      842.53      788.41      9.47 o 
   3  -6   3     1066.61     1066.21     15.76 o 
   4  -6   3      151.78      140.67      5.75 o 
   5  -6   3      331.20      311.45     10.57 o 
   6  -6   3      804.67      805.63     19.97 o 
   7  -6   3      150.08      140.20     12.54 o 
   8  -6   3        0.05       -9.43      7.72 o 
  -7  -5   3      221.28      239.65     10.26 o 
  -6  -5   3        8.54       11.23      5.84 o 
  -5  -5   3        6.76        4.65      2.80 o 
  -4  -5   3       66.54       77.67      3.71 o 
  -3  -5   3      692.83      659.43      9.04 o 
  -2  -5   3     1522.46     1529.25     14.80 o 
  -1  -5   3      156.24      146.04      2.48 o 
   0  -5   3      267.84      248.78      3.23 o 
   1  -5   3     2633.59     2647.48     20.25 o 
   2  -5   3     1619.35     1630.84     17.55 o 
   3  -5   3       90.85       84.50      2.40 o 
   4  -5   3      680.00      666.49     11.29 o 
   5  -5   3      286.23      288.85      8.41 o 
   6  -5   3      116.72      127.46      7.42 o 
   7  -5   3       67.22       61.42      6.37 o 
   8  -5   3       89.75       82.56      7.90 o 
  -8  -4   3      187.35      211.21     15.37 o 
  -7  -4   3       82.80       94.87     10.23 o 
  -6  -4   3        7.08        8.58      5.41 o 
  -5  -4   3     2860.49     2897.25     39.93 o 
  -4  -4   3     1275.02     1240.01     17.24 o 
  -3  -4   3      326.78      320.52      5.05 o 
  -2  -4   3      474.71      522.75      5.87 o 
  -1  -4   3     6511.90     6953.08     65.03 o 
   0  -4   3     1327.53     1322.32     12.61 o 
   1  -4   3       75.61       76.83      1.65 o 
   2  -4   3      380.11      346.57      4.23 o 
   3  -4   3      848.92      794.83      8.26 o 
   4  -4   3      676.08      660.89     10.37 o 
   5  -4   3        3.07        3.39      2.15 o 
   6  -4   3      536.33      535.73     14.91 o 
   7  -4   3      124.95      121.54     12.07 o 
   8  -4   3      337.69      348.48     13.44 o 
  -8  -3   3       38.20       39.09      8.92 o 
  -7  -3   3        0.41       -0.66      5.51 o 
  -6  -3   3       77.58       73.58      7.95 o 
  -5  -3   3      550.30      568.42     12.11 o 
  -4  -3   3      777.39      805.06     11.93 o 
  -3  -3   3       98.49      106.50      5.22 o 
  -2  -3   3     2084.39     2010.02     20.12 o 
  -1  -3   3     3240.09     3408.44     32.93 o 
   0  -3   3      496.07      517.16      6.89 o 
   1  -3   3     5442.32     5565.42     69.00 o 
   2  -3   3     3764.45     3863.24     35.67 o 
   3  -3   3      366.11      421.79      8.06 o 
   4  -3   3      506.70      540.05      7.42 o 
   5  -3   3     1762.15     1744.35     24.69 o 
   6  -3   3       70.52       70.16      5.20 o 
   7  -3   3       25.40       33.61      5.30 o 
   8  -3   3      271.99      281.82     12.40 o 
  -8  -2   3       54.54       42.66      8.29 o 
  -7  -2   3      508.65      514.59     20.03 o 
  -6  -2   3      178.76      177.72     10.33 o 
  -5  -2   3        5.44        6.07      2.30 o 
  -4  -2   3      819.32      827.42     15.15 o 
  -3  -2   3     2314.77     2375.11     26.56 o 
  -2  -2   3      310.56      341.17      5.68 o 
  -1  -2   3     1144.71     1146.11     17.08 o 
   0  -2   3      500.58      533.61      7.71 o 
   1  -2   3       45.37       50.63      1.51 o 
   2  -2   3        3.48        1.10      0.69 o 
   3  -2   3      355.14      317.11      5.21 o 
   4  -2   3      749.19      731.37     10.22 o 
   5  -2   3       99.61       90.23      5.59 o 
   6  -2   3       15.09       18.08      3.46 o 
   7  -2   3     1794.24     1783.63     36.20 o 
   8  -2   3      406.17      408.73     27.34 o 
  -8  -1   3      255.03      262.57     14.46 o 
  -7  -1   3      551.08      530.46     19.53 o 
  -6  -1   3      276.68      286.29     12.49 o 
  -5  -1   3     1555.20     1562.70     38.90 o 
  -4  -1   3       84.62       68.62      3.34 o 
  -3  -1   3       82.75       91.19      2.05 o 
  -2  -1   3     2122.11     2207.84     21.81 o 
  -1  -1   3     1486.67     1497.62     21.65 o 
   0  -1   3       78.12       71.05      1.97 o 
   1  -1   3     2368.37     2446.02     24.20 o 
   2  -1   3      320.25      319.30      3.62 o 
   3  -1   3     3353.07     3439.02     31.42 o 
   4  -1   3        0.53       -2.02      1.08 o 
   5  -1   3      913.84      881.52     10.97 o 
   6  -1   3      212.67      209.75      9.09 o 
   7  -1   3       84.90       75.31      6.76 o 
   8  -1   3        0.42       -9.89      4.95 o 
  -8   0   3        4.09        7.07      5.63 o 
  -7   0   3      366.21      369.45     15.24 o 
  -6   0   3      295.11      293.15     12.11 o 
  -5   0   3       77.26       79.14      3.09 o 
  -4   0   3      669.08      708.93      7.96 o 
  -3   0   3    12731.41    14106.25    134.27 o 
  -2   0   3     1612.00     1707.24     20.44 o 
  -1   0   3     1373.91     1408.35     20.27 o 
   0   0   3     4887.43     5127.16     50.04 o 
   1   0   3    31929.34    30721.15    298.89 o 
   2   0   3     1936.55     2032.92     19.11 o 
   3   0   3       44.81       46.67      1.47 o 
   4   0   3      902.83      879.77     10.66 o 
   5   0   3      758.83      747.85      9.74 o 
   6   0   3       11.66       13.25      2.26 o 
   7   0   3      300.41      294.60     10.76 o 
   8   0   3       88.05      105.04     11.21 o 
  -8   1   3      314.62      290.36     14.24 o 
  -7   1   3      302.43      313.84     13.43 o 
  -6   1   3        0.18       -2.47      2.18 o 
  -5   1   3      528.89      543.18      6.95 o 
  -4   1   3      643.17      605.88      6.58 o 
  -3   1   3      416.97      430.32      5.00 o 
  -1   1   3     5732.53     5906.38     98.68 o 
   0   1   3     1371.70     1383.54     15.75 o 
   1   1   3     1471.25     1401.55     16.28 o 
   2   1   3       20.43       38.61      1.37 o 
   3   1   3     4630.00     4678.48     38.31 o 
   4   1   3      634.58      650.43      6.64 o 
   5   1   3      206.72      218.13      5.03 o 
   6   1   3      251.98      256.26      6.94 o 
   7   1   3      159.77      154.04     11.80 o 
   8   1   3       23.82       21.42     16.73 o 
  -8   2   3      114.70      101.78      8.70 o 
  -7   2   3      135.58      115.21      8.39 o 
  -6   2   3      705.55      675.14     16.31 o 
  -5   2   3      645.39      671.17      9.75 o 
  -4   2   3      113.18      129.05      2.25 o 
  -3   2   3      629.43      649.61     10.54 o 
  -2   2   3     2155.84     2291.06     29.10 o 
  -1   2   3     2454.29     2456.90     28.50 o 
   0   2   3     2250.52     2304.74     24.84 o 
   1   2   3      845.32      786.40     10.01 o 
   2   2   3     2661.76     2785.24     29.04 o 
   3   2   3        7.38        6.99      1.06 o 
   4   2   3      209.40      201.22      3.30 o 
   5   2   3      341.11      325.49      7.87 o 
   6   2   3        5.35        2.22      3.36 o 
   7   2   3        0.87       -1.70      3.96 o 
   8   2   3      164.10      148.50     10.47 o 
  -8   3   3      166.13      157.03     10.52 o 
  -7   3   3      711.20      674.24     32.68 o 
  -6   3   3      871.37      860.74     22.95 o 
  -5   3   3     1023.67     1014.63     13.51 o 
  -4   3   3     1798.47     1837.81     16.65 o 
  -3   3   3     1711.62     1790.76     19.42 o 
  -2   3   3      351.07      375.18      5.65 o 
  -1   3   3       72.06       59.74      1.83 o 
   0   3   3     1647.10     1590.50     18.04 o 
   1   3   3      173.04      162.84      2.60 o 
   2   3   3     3113.26     3290.20     35.78 o 
   3   3   3      548.35      533.92      7.14 o 
   4   3   3      681.70      710.86      9.07 o 
   5   3   3       82.47       76.63      4.65 o 
   6   3   3      174.65      170.32      8.17 o 
   7   3   3      319.69      313.83     25.76 o 
  -8   4   3      351.81      368.01     14.93 o 
  -7   4   3       50.79       60.51      5.10 o 
  -6   4   3      381.71      398.76      9.33 o 
  -5   4   3     1000.29     1000.88     15.00 o 
  -4   4   3        6.61        8.98      1.27 o 
  -3   4   3       89.00       91.27      3.95 o 
  -2   4   3     2529.67     2474.82     23.25 o 
  -1   4   3      526.96      497.95      7.52 o 
   0   4   3       24.82       20.85      1.45 o 
   1   4   3       90.60       99.09      2.10 o 
   2   4   3     1496.62     1475.35     13.75 o 
   3   4   3     2473.24     2578.24     25.81 o 
   4   4   3       37.41       36.11      2.32 o 
   5   4   3      251.36      243.06      9.53 o 
   6   4   3      356.00      367.70     15.81 o 
   7   4   3       89.54       96.62      9.92 o 
  -8   5   3      197.94      199.01     11.89 o 
  -7   5   3      233.87      225.31     19.78 o 
  -6   5   3     1079.54     1073.10     21.99 o 
  -5   5   3       44.30       43.94      3.22 o 
  -4   5   3      216.54      212.24      6.70 o 
  -3   5   3     1949.73     1874.58     22.05 o 
  -2   5   3      739.54      707.67      8.69 o 
  -1   5   3        0.57        2.56      2.10 o 
   0   5   3      357.28      341.27      4.90 o 
   1   5   3     1658.38     1646.01     15.01 o 
   2   5   3        9.64       10.43      1.32 o 
   3   5   3      192.86      191.35      4.07 o 
   4   5   3      160.19      166.80      5.09 o 
   5   5   3      211.72      226.37      7.82 o 
   6   5   3        9.07        8.80      5.95 o 
   7   5   3       44.52       39.31      8.20 o 
  -8   6   3      168.07      160.88      8.83 o 
  -7   6   3       85.87       85.41      6.18 o 
  -6   6   3      129.62      145.47      9.78 o 
  -5   6   3      631.46      609.14     14.27 o 
  -4   6   3      475.63      468.72      9.87 o 
  -3   6   3       47.60       51.76      2.33 o 
  -2   6   3      594.18      582.74     10.45 o 
  -1   6   3     1268.95     1283.69     15.99 o 
   0   6   3     1207.38     1217.97     12.94 o 
   1   6   3       95.47       99.78      3.03 o 
   2   6   3      277.54      276.21      4.70 o 
   3   6   3      912.25      910.90     13.50 o 
   4   6   3      379.36      362.33      7.83 o 
   5   6   3       15.38       17.99      4.04 o 
   6   6   3       87.89       77.15      8.80 o 
  -7   7   3      135.53      143.54     19.73 o 
  -6   7   3      423.94      434.55     12.57 o 
  -5   7   3      258.30      265.14      9.12 o 
  -4   7   3      208.40      185.95     15.12 o 
  -3   7   3      352.53      380.97      7.35 o 
  -2   7   3      711.18      729.65     12.05 o 
  -1   7   3      349.97      339.09      7.37 o 
   0   7   3       64.48       59.33      3.00 o 
   1   7   3      133.76      126.85      3.89 o 
   2   7   3      272.05      275.10      5.57 o 
   3   7   3       98.68       92.62      3.86 o 
   4   7   3      484.69      478.47     10.62 o 
   5   7   3       27.79       32.83      4.86 o 
  -7   8   3      137.02      141.95     15.46 o 
  -6   8   3        1.18        1.49      3.83 o 
  -5   8   3       20.38       17.54      5.02 o 
  -4   8   3      407.48      389.22     10.08 o 
  -3   8   3       71.22       71.30      3.92 o 
  -2   8   3       76.71       79.42      4.39 o 
  -1   8   3      151.04      153.49      6.08 o 
   0   8   3      389.99      382.52     10.40 o 
   1   8   3        1.78       -1.45      2.45 o 
   2   8   3      333.38      356.05      8.62 o 
   3   8   3       14.13       16.38      3.96 o 
   4   8   3      126.30      132.11      6.15 o 
   5   8   3       15.47        9.38      4.36 o 
  -6   9   3      307.84      302.09     11.61 o 
  -5   9   3      662.93      654.14     17.44 o 
  -4   9   3      127.69      131.71      4.49 o 
  -3   9   3        2.41        2.24      2.75 o 
  -2   9   3      576.91      576.94     12.43 o 
  -1   9   3      391.01      395.41     10.37 o 
   0   9   3        0.47        5.70      3.89 o 
   1   9   3        8.35        6.08      3.15 o 
   2   9   3       14.97       21.24      4.32 o 
   3   9   3       29.56       27.48      4.79 o 
   4   9   3      123.34      112.75     17.17 o 
  -6  10   3      150.99      162.13     11.74 o 
  -5  10   3        0.29        5.10      5.67 o 
  -4  10   3      489.97      521.76     10.92 o 
  -3  10   3      146.42      153.96      6.61 o 
  -2  10   3        3.12       -0.84      3.23 o 
  -1  10   3       77.15       73.54      7.88 o 
   0  10   3      155.09      163.52      6.34 o 
   1  10   3      107.49      111.22      5.67 o 
   2  10   3       22.93       20.22      4.75 o 
   3  10   3      144.48      127.32      8.90 o 
  -4  11   3      111.33      116.19      9.98 o 
  -3  11   3        1.95        3.43      3.58 o 
  -2  11   3       64.43       60.08      5.66 o 
  -1  11   3      310.41      323.01     10.61 o 
   0  11   3      142.38      148.34      6.47 o 
   1  11   3        0.50        2.63      4.44 o 
  -2 -12   4       97.13       85.66      8.00 o 
  -1 -12   4       74.18       79.66      6.49 o 
   0 -12   4       84.86       88.97     21.97 o 
   1 -12   4      245.47      256.21     19.39 o 
   2 -12   4       15.20       11.43      4.34 o 
   3 -12   4        4.55        4.05      3.62 o 
   4 -12   4      266.22      282.16     13.07 o 
  -3 -11   4       95.82       99.10      9.69 o 
  -2 -11   4        7.02        9.80      3.69 o 
  -1 -11   4      157.70      177.21      9.65 o 
   0 -11   4      399.22      397.87     13.40 o 
   1 -11   4       20.44       22.63      6.85 o 
   2 -11   4      162.05      156.73      8.20 o 
   3 -11   4       77.36       86.76      7.00 o 
   4 -11   4       11.74       16.10      5.57 o 
   5 -11   4        1.54        6.86      5.39 o 
  -4 -10   4       20.75       28.72      5.80 o 
  -3 -10   4      103.75       99.96      5.62 o 
  -2 -10   4      209.19      193.44      6.98 o 
  -1 -10   4       88.36      104.26      6.84 o 
   0 -10   4        2.42        1.43      3.10 o 
   1 -10   4       28.83       22.41      3.22 o 
   2 -10   4      267.91      279.69      7.55 o 
   3 -10   4       54.17       43.23      4.99 o 
   4 -10   4       37.71       43.37      5.82 o 
   5 -10   4      155.58      146.75     17.10 o 
   6 -10   4       54.77       41.47      6.84 o 
  -5  -9   4        0.22       -1.19      4.89 o 
  -4  -9   4       74.75       84.70      6.74 o 
  -3  -9   4      102.15      120.94      5.58 o 
  -2  -9   4        9.07       12.94      5.54 o 
  -1  -9   4       23.40       22.46      3.10 o 
   0  -9   4      406.52      406.37      7.13 o 
   1  -9   4       18.36       19.30      3.62 o 
   2  -9   4      111.88      110.55      4.67 o 
   3  -9   4      568.18      515.91     11.26 o 
   4  -9   4      276.30      274.04     11.02 o 
   5  -9   4        1.40        3.14      4.18 o 
   6  -9   4        1.37        1.06      5.00 o 
   7  -9   4      173.38      189.99     14.02 o 
  -6  -8   4        1.90       -2.79      6.48 o 
  -5  -8   4      232.57      232.21     17.32 o 
  -4  -8   4       24.51       25.22      4.75 o 
  -3  -8   4      617.32      605.91     11.87 o 
  -2  -8   4      466.69      454.34      9.72 o 
  -1  -8   4     1210.74     1210.04     16.86 o 
   0  -8   4        1.21        3.14      1.51 o 
   1  -8   4     1092.71     1090.75     12.48 o 
   2  -8   4     1656.64     1606.20     19.81 o 
   3  -8   4      318.60      344.39      9.92 o 
   4  -8   4      158.51      138.66     12.55 o 
   5  -8   4      328.54      325.72     22.05 o 
   6  -8   4      244.63      234.50     10.82 o 
   7  -8   4        2.70       12.19      5.69 o 
  -6  -7   4       36.86       39.09      5.67 o 
  -5  -7   4       10.18       15.63      3.76 o 
  -4  -7   4        2.89        4.54      3.54 o 
  -3  -7   4      316.55      317.62      6.26 o 
  -2  -7   4     1138.40     1106.68     14.03 o 
  -1  -7   4      129.14      139.79      4.66 o 
   0  -7   4      161.47      162.67      3.78 o 
   1  -7   4     4433.74     4373.61     41.47 o 
   2  -7   4     1209.57     1206.04     15.26 o 
   3  -7   4      401.59      386.57      7.53 o 
   4  -7   4      983.86      922.20     20.93 o 
   5  -7   4      907.18      849.86     20.44 o 
   6  -7   4       22.47       20.53      5.09 o 
   7  -7   4       71.28       70.84     21.80 o 
   8  -7   4      105.02       92.93     10.67 o 
  -7  -6   4       18.39       14.42      5.22 o 
  -6  -6   4        0.69       -1.88      4.00 o 
  -5  -6   4      483.33      478.25     12.60 o 
  -4  -6   4      148.25      149.85      5.87 o 
  -3  -6   4       66.06       66.54      2.81 o 
  -2  -6   4      140.23      143.23      3.26 o 
  -1  -6   4     1184.78     1180.14     11.31 o 
   0  -6   4       79.92       64.09      1.93 o 
   1  -6   4      230.12      236.30      3.03 o 
   2  -6   4       66.82       61.68      3.55 o 
   3  -6   4      500.80      500.69      6.92 o 
   4  -6   4      110.86      111.77      5.43 o 
   5  -6   4       18.42        6.40      4.44 o 
   6  -6   4       23.22       37.06      5.44 o 
   7  -6   4      254.34      229.90     11.02 o 
   8  -6   4       47.98       54.33      7.37 o 
  -7  -5   4        1.56        0.06      6.67 o 
  -6  -5   4      507.18      492.61     13.43 o 
  -5  -5   4     1522.73     1550.66     24.02 o 
  -4  -5   4      285.99      291.94      6.86 o 
  -3  -5   4      433.32      413.97      6.37 o 
  -2  -5   4     1128.86     1185.41     11.86 o 
  -1  -5   4     1115.36     1205.38     12.01 o 
   0  -5   4       54.15       43.90      2.67 o 
   1  -5   4     1655.31     1667.70     14.03 o 
   2  -5   4      298.72      311.83      3.72 o 
   3  -5   4       14.10       18.34      1.22 o 
   4  -5   4      524.40      478.62      7.49 o 
   5  -5   4     1240.84     1170.87     21.08 o 
   6  -5   4       20.83       26.96      4.87 o 
   7  -5   4      202.95      186.90      9.81 o 
   8  -5   4      176.13      167.11      9.97 o 
  -8  -4   4       49.29       43.69      9.55 o 
  -7  -4   4      626.10      646.20     24.35 o 
  -6  -4   4       51.11       51.21      7.36 o 
  -5  -4   4       74.22       76.13      5.41 o 
  -4  -4   4      416.86      418.06      7.95 o 
  -3  -4   4     2099.81     2132.10     26.51 o 
  -2  -4   4      140.85      158.46      2.52 o 
  -1  -4   4       20.96       12.45      0.84 o 
   0  -4   4      434.70      382.90      4.67 o 
   1  -4   4     1702.76     1680.30     14.58 o 
   2  -4   4      435.55      470.20      4.63 o 
   3  -4   4     1101.73     1098.91     10.61 o 
   4  -4   4     1556.10     1610.33     16.24 o 
   5  -4   4       18.06       16.80      2.63 o 
   6  -4   4       87.11       88.93      6.43 o 
   7  -4   4      675.33      689.01     18.95 o 
   8  -4   4      111.32      108.79     10.72 o 
  -8  -3   4       27.59       34.62      8.36 o 
  -7  -3   4        1.89       -4.73      5.38 o 
  -6  -3   4      376.57      346.64     15.12 o 
  -5  -3   4      385.74      392.30     10.99 o 
  -4  -3   4      155.57      160.30      5.56 o 
  -3  -3   4       49.79       45.59      2.62 o 
  -2  -3   4      954.80      922.42     11.18 o 
  -1  -3   4     3027.67     3319.05     27.63 o 
   0  -3   4      277.59      283.37      4.34 o 
   1  -3   4      703.41      692.79      7.85 o 
   2  -3   4     1811.15     1861.19     15.39 o 
   3  -3   4     4453.05     4701.93     39.96 o 
   4  -3   4        3.65        7.64      1.53 o 
   5  -3   4      525.47      518.93      6.68 o 
   6  -3   4      691.32      698.53     14.83 o 
   7  -3   4      451.22      452.43     28.75 o 
   8  -3   4        1.43       -1.12      4.81 o 
  -8  -2   4       19.56       25.16      7.32 o 
  -7  -2   4      210.40      229.20     12.90 o 
  -6  -2   4      205.60      220.94     11.24 o 
  -5  -2   4        3.24        3.77      2.28 o 
  -4  -2   4     2309.73     2376.21     40.82 o 
  -3  -2   4     1543.20     1648.61     20.79 o 
  -2  -2   4      256.09      242.25      5.99 o 
  -1  -2   4      285.09      295.70      3.85 o 
   0  -2   4     4276.25     4353.12     61.03 o 
   1  -2   4     1852.35     1821.19     21.92 o 
   2  -2   4        4.71        3.38      0.71 o 
   3  -2   4     1400.64     1436.79     12.22 o 
   4  -2   4      520.37      491.36      7.80 o 
   5  -2   4      479.53      493.17      7.34 o 
   6  -2   4        8.54        8.27      2.78 o 
   7  -2   4       64.85       60.02      6.19 o 
   8  -2   4       16.02        6.81      5.34 o 
  -8  -1   4      333.07      343.23     16.18 o 
  -7  -1   4       51.64       57.93      7.20 o 
  -6  -1   4       65.35       59.41      6.17 o 
  -5  -1   4      199.50      190.38      5.30 o 
  -4  -1   4     1002.26      993.85     10.79 o 
  -3  -1   4     1050.76     1215.90     12.82 o 
  -2  -1   4       11.06       21.70      1.51 o 
  -1  -1   4     3225.35     3317.41     39.97 o 
   0  -1   4     4635.33     4642.32     49.95 o 
   1  -1   4        3.82        3.11      0.72 o 
   2  -1   4     1655.93     1647.86     13.65 o 
   3  -1   4     3555.04     3736.22     27.82 o 
   4  -1   4        3.46        3.83      1.51 o 
   5  -1   4      138.14      134.26      4.26 o 
   6  -1   4      799.31      790.36     12.26 o 
   7  -1   4      296.03      301.36      9.08 o 
   8  -1   4        4.71        0.24      5.03 o 
  -8   0   4       21.37       15.37      6.10 o 
  -7   0   4       47.87       58.34      6.92 o 
  -6   0   4      364.75      360.16     13.18 o 
  -5   0   4      849.79      866.25     11.80 o 
  -4   0   4        6.28        4.94      1.12 o 
  -3   0   4     2557.69     2632.22     28.49 o 
  -2   0   4     2107.92     2190.94     21.55 o 
  -1   0   4      475.38      530.01      9.90 o 
   0   0   4     1162.13     1112.58     13.46 o 
   1   0   4      580.12      667.96      8.02 o 
   2   0   4       13.95       19.95      1.08 o 
   3   0   4      191.46      209.19      3.05 o 
   4   0   4       88.23       78.86      2.38 o 
   5   0   4      227.71      217.52      5.01 o 
   6   0   4       26.16       21.24      2.89 o 
   7   0   4       25.05       27.55      4.08 o 
   8   0   4      376.99      382.90     12.97 o 
  -8   1   4      286.87      302.19     14.12 o 
  -7   1   4      400.34      364.85     13.99 o 
  -6   1   4       71.06       75.57      3.78 o 
  -5   1   4     1004.37      956.56     11.52 o 
  -4   1   4     1688.13     1755.85     15.61 o 
  -3   1   4      612.03      592.61     27.27 o 
  -2   1   4       98.07      118.83      4.40 o 
  -1   1   4     1608.72     1581.83     28.65 o 
   0   1   4      275.96      269.34      3.99 o 
   1   1   4     3039.15     3148.52     28.84 o 
   2   1   4     1196.83     1260.01     11.75 o 
   3   1   4      293.23      280.21      4.13 o 
   4   1   4     1051.70     1073.76     10.62 o 
   5   1   4        7.66        7.74      1.90 o 
   6   1   4      616.04      608.25     27.64 o 
   7   1   4      105.39      107.76      6.03 o 
   8   1   4       46.25       39.87      6.27 o 
  -8   2   4       78.92       74.30      7.57 o 
  -7   2   4       50.72       70.80      6.48 o 
  -6   2   4      688.17      688.88     11.77 o 
  -5   2   4      709.23      744.74      8.73 o 
  -4   2   4       34.70       31.81      1.21 o 
  -3   2   4      684.93      662.49     15.42 o 
  -2   2   4     8851.76     9145.23    125.44 o 
  -1   2   4     1243.76     1255.45     14.08 o 
   0   2   4      114.32      117.08      2.74 o 
   1   2   4      841.12      807.33      8.26 o 
   2   2   4     1195.99     1108.61     10.07 o 
   3   2   4      271.69      270.86      3.80 o 
   4   2   4      133.02      132.81      3.03 o 
   5   2   4      232.91      213.28      5.03 o 
   6   2   4       55.84       62.09      5.34 o 
   7   2   4        5.08        1.36      4.46 o 
  -8   3   4      170.83      183.35     10.64 o 
  -6   3   4      384.50      397.11      9.21 o 
  -5   3   4       27.22       26.77      1.69 o 
  -4   3   4     1284.10     1256.38     14.30 o 
  -3   3   4     1183.21     1100.87     17.75 o 
  -2   3   4        4.45        5.06      1.05 o 
  -1   3   4       38.59       35.94      1.54 o 
   0   3   4     3161.49     3206.44     32.03 o 
   1   3   4     1488.29     1487.54     13.39 o 
   2   3   4        0.09        2.25      1.07 o 
   3   3   4      526.23      550.59      6.54 o 
   4   3   4      966.66      974.82     12.90 o 
   5   3   4      204.42      196.05      5.60 o 
   6   3   4        2.46        2.47      5.16 o 
   7   3   4      207.36      174.12     12.24 o 
  -8   4   4       51.07       52.83      6.70 o 
  -7   4   4       64.43       60.93      9.80 o 
  -6   4   4      387.89      400.29     15.81 o 
  -5   4   4       31.48       34.88      2.20 o 
  -4   4   4       89.90       86.25      2.45 o 
  -3   4   4       14.80       12.81      1.22 o 
  -2   4   4     1430.13     1424.45     16.32 o 
  -1   4   4      908.31      889.94     11.96 o 
   0   4   4      492.11      462.64      8.22 o 
   1   4   4      590.54      604.46      6.29 o 
   2   4   4      374.94      371.33      4.98 o 
   3   4   4      484.50      481.37      7.13 o 
   4   4   4       31.90       28.02      2.63 o 
   5   4   4      137.35      145.36      6.34 o 
   6   4   4       14.27       11.30      5.79 o 
   7   4   4        1.17       -7.20      6.01 o 
  -8   5   4       27.60       24.19      5.60 o 
  -7   5   4      354.65      352.58     10.71 o 
  -6   5   4      890.26      857.80     18.35 o 
  -5   5   4      278.31      265.69      7.86 o 
  -4   5   4       26.66       26.53      2.27 o 
  -3   5   4     2930.30     2893.24     32.72 o 
  -2   5   4      514.87      500.89      7.30 o 
  -1   5   4        4.55       11.92      1.69 o 
   0   5   4     1825.54     1882.09     18.41 o 
   1   5   4      663.18      650.37      8.71 o 
   2   5   4       31.34       31.68      1.95 o 
   3   5   4      209.02      212.73      4.38 o 
   4   5   4      301.18      303.92      7.58 o 
   5   5   4      162.27      149.29      8.25 o 
   6   5   4       13.51       11.92      6.26 o 
  -8   6   4      255.55      282.79     10.78 o 
  -7   6   4      180.97      179.77      8.11 o 
  -6   6   4       14.59       10.46      4.32 o 
  -5   6   4      376.11      358.14     10.06 o 
  -4   6   4     1727.35     1605.52     82.12 o 
  -3   6   4       19.16       19.63      1.56 o 
  -2   6   4       40.33       42.07      3.23 o 
  -1   6   4     1461.72     1449.79     19.44 o 
   0   6   4      773.08      763.83     10.93 o 
   1   6   4      251.73      243.08      5.07 o 
   2   6   4       74.85       79.23      2.63 o 
   3   6   4      116.16      124.12      4.13 o 
   4   6   4      110.79      111.71      5.23 o 
   5   6   4        5.21        3.97      3.74 o 
   6   6   4       92.88       98.00      9.80 o 
  -7   7   4      417.17      435.55     13.14 o 
  -6   7   4      795.37      805.07     18.61 o 
  -5   7   4      388.87      395.75     17.26 o 
  -4   7   4       60.72       61.10      4.77 o 
  -3   7   4        8.32       12.08      2.15 o 
  -2   7   4     1721.94     1702.80     25.52 o 
  -1   7   4      263.04      249.78      6.37 o 
   0   7   4       47.09       46.55      2.86 o 
   1   7   4      148.74      157.27      4.43 o 
   2   7   4      723.13      722.83     10.58 o 
   3   7   4        9.01       10.47      2.40 o 
   4   7   4      307.03      289.76     18.38 o 
   5   7   4       82.46       95.53      6.38 o 
  -7   8   4      275.94      324.84     11.86 o 
  -6   8   4      221.55      234.59     11.08 o 
  -5   8   4       40.94       38.49      4.81 o 
  -4   8   4      935.20      941.13     20.67 o 
  -3   8   4        9.67        9.92      2.54 o 
  -2   8   4      442.51      421.86     17.00 o 
  -1   8   4      284.92      282.75     16.63 o 
   0   8   4      719.53      722.73     12.18 o 
   1   8   4       12.39       12.83      3.71 o 
   2   8   4       55.47       59.51      5.26 o 
   3   8   4       55.56       65.27      5.40 o 
   4   8   4      163.93      155.97      6.46 o 
  -6   9   4       84.72       82.29      6.87 o 
  -5   9   4      297.87      297.72     13.58 o 
  -4   9   4      146.78      144.29     15.02 o 
  -3   9   4       51.71       55.52      4.02 o 
  -2   9   4      353.88      351.84     10.89 o 
  -1   9   4      497.53      493.62     11.82 o 
   0   9   4       50.63       56.07      4.11 o 
   1   9   4      415.00      397.66      9.39 o 
   2   9   4      998.13     1050.00     26.19 o 
   3   9   4       86.47       76.96      7.38 o 
   4   9   4       58.86       49.94      6.97 o 
  -5  10   4       20.29       38.18      7.14 o 
  -4  10   4        7.07        1.29      4.44 o 
  -3  10   4      260.02      263.16      8.27 o 
  -2  10   4       86.43       95.32      8.84 o 
  -1  10   4      289.21      281.66      9.44 o 
   0  10   4       72.47       77.90      4.97 o 
   1  10   4      186.23      193.81      7.86 o 
   2  10   4       39.75       30.74      5.28 o 
  -4  11   4      825.37      851.13     22.19 o 
  -3  11   4        2.46        2.10      3.58 o 
  -2  11   4        6.07        5.83      4.16 o 
  -1  11   4      216.66      244.78     12.13 o 
   0  11   4      224.61      232.65      8.15 o 
   1  11   4       19.86       24.29      4.51 o 
   1 -13   5       69.20       75.49      7.96 o 
  -2 -12   5      187.29      172.96     21.36 o 
  -1 -12   5      275.54      279.26     12.31 o 
   0 -12   5        4.14        6.00      5.07 o 
   1 -12   5       60.49       67.44      9.47 o 
   2 -12   5       62.66       60.90      4.94 o 
   3 -12   5        1.47       -2.50      3.46 o 
   4 -12   5      192.33      218.31     11.79 o 
  -3 -11   5       34.86       33.93      4.44 o 
  -2 -11   5       37.23       31.21      8.85 o 
  -1 -11   5       19.18       12.29      3.71 o 
   0 -11   5        3.69        8.39      4.57 o 
   1 -11   5       75.43       83.96      8.27 o 
   2 -11   5       23.03       25.67      3.80 o 
   3 -11   5      692.01      723.59     13.64 o 
   4 -11   5      317.32      350.20     29.26 o 
   5 -11   5      206.11      219.26     11.48 o 
  -4 -10   5       12.44        7.78      5.08 o 
  -3 -10   5       53.23       41.03      4.26 o 
  -2 -10   5       68.86       70.05      4.79 o 
  -1 -10   5      715.41      724.72     13.75 o 
   0 -10   5        3.15        2.52      2.61 o 
   1 -10   5      342.13      350.82     10.37 o 
   2 -10   5      298.09      299.84      7.77 o 
   3 -10   5       13.28       11.92      3.09 o 
   4 -10   5        7.87        6.91      8.61 o 
   5 -10   5      309.50      305.52     12.82 o 
   6 -10   5        4.27       -1.29      5.46 o 
  -5  -9   5       65.81       66.20      7.04 o 
  -4  -9   5      118.37      121.73      9.50 o 
  -3  -9   5      303.59      281.20      8.44 o 
  -2  -9   5      447.88      416.23      9.69 o 
  -1  -9   5      247.50      265.42      7.39 o 
   0  -9   5      111.96      110.99      5.55 o 
   1  -9   5      386.31      377.94      8.27 o 
   2  -9   5        0.31        2.40      2.42 o 
   3  -9   5      514.87      501.10     11.23 o 
   4  -9   5      218.50      207.25      9.76 o 
   5  -9   5      145.76      147.52      8.90 o 
   6  -9   5        5.10       15.45      5.57 o 
   7  -9   5      346.71      356.65     18.62 o 
  -6  -8   5        5.81        4.23      6.45 o 
  -5  -8   5      253.17      230.96     10.34 o 
  -4  -8   5      129.04      125.67      7.36 o 
  -3  -8   5       74.92       68.03      3.63 o 
  -2  -8   5      207.82      219.44      6.73 o 
  -1  -8   5      200.75      201.64      5.42 o 
   0  -8   5      733.96      754.44      9.88 o 
   1  -8   5      194.76      200.28      4.24 o 
   2  -8   5        9.65        6.71      2.09 o 
   3  -8   5      152.86      174.56      6.00 o 
   4  -8   5      149.94      125.25      8.39 o 
   5  -8   5       25.65       34.71      5.52 o 
   6  -8   5      104.47      107.02      8.12 o 
   7  -8   5       44.67       39.75      6.98 o 
  -6  -7   5      213.83      239.74     33.98 o 
  -5  -7   5        1.80        0.19      3.29 o 
  -4  -7   5        2.68        3.89      2.96 o 
  -3  -7   5      561.95      529.06     12.39 o 
  -2  -7   5      382.37      381.16      6.69 o 
  -1  -7   5      153.21      157.52      3.49 o 
   0  -7   5       91.92       83.85      2.52 o 
   1  -7   5      707.34      702.78      8.84 o 
   2  -7   5        9.99       10.35      1.96 o 
   3  -7   5       39.82       42.75      2.71 o 
   4  -7   5      593.01      557.82     14.18 o 
   5  -7   5      161.36      172.05      8.96 o 
   6  -7   5       17.16       11.16      8.45 o 
   7  -7   5        7.49        7.77      9.92 o 
  -7  -6   5       43.68       55.14      8.78 o 
  -6  -6   5       10.45       11.26      4.36 o 
  -5  -6   5      155.57      157.28      8.18 o 
  -4  -6   5      285.76      292.91      8.04 o 
  -3  -6   5      134.80      133.12      3.61 o 
  -2  -6   5      676.22      709.24      9.45 o 
  -1  -6   5     1050.47     1098.20     10.07 o 
   0  -6   5      988.81      962.20      9.71 o 
   1  -6   5      540.79      526.39      5.97 o 
   2  -6   5      151.00      158.20      2.93 o 
   3  -6   5     1078.49     1059.68     14.24 o 
   4  -6   5      236.25      259.75      6.33 o 
   5  -6   5       76.54       65.18      5.78 o 
   6  -6   5      219.02      228.34     10.32 o 
   7  -6   5      174.81      194.85     10.53 o 
   8  -6   5        1.70        4.44      7.17 o 
  -7  -5   5        5.06        0.69      6.60 o 
  -6  -5   5      220.24      215.53     13.49 o 
  -5  -5   5       57.54       62.71      5.84 o 
  -4  -5   5        7.06        9.50      2.23 o 
  -3  -5   5      327.79      334.07      6.88 o 
  -2  -5   5      193.88      162.74      3.50 o 
  -1  -5   5     1605.20     1653.20     14.80 o 
   0  -5   5      346.08      400.40      4.84 o 
   1  -5   5     1517.40     1563.06     13.38 o 
   2  -5   5     2169.93     2262.48     19.55 o 
   3  -5   5      237.89      245.12      3.77 o 
   4  -5   5      442.11      436.70      7.52 o 
   5  -5   5      910.95      871.92     25.18 o 
   6  -5   5      200.12      195.00      9.56 o 
   7  -5   5        0.00        6.59      4.61 o 
   8  -5   5       46.64       46.28     20.99 o 
  -7  -4   5      280.63      250.55     14.65 o 
  -6  -4   5        5.35        5.23      5.38 o 
  -5  -4   5      390.50      395.21     19.06 o 
  -4  -4   5      246.17      248.74      6.90 o 
  -3  -4   5      403.89      410.34      7.69 o 
  -2  -4   5       15.02       13.29      0.96 o 
  -1  -4   5      661.85      667.84      6.68 o 
   0  -4   5     2643.73     2720.06     24.71 o 
   1  -4   5       64.29       60.51      1.68 o 
   2  -4   5       20.10       19.94      1.10 o 
   3  -4   5      362.83      336.30      5.14 o 
   4  -4   5      166.35      165.25      3.99 o 
   5  -4   5       26.38       26.46      2.56 o 
   6  -4   5       90.67       70.37      6.29 o 
   7  -4   5      116.96      114.62      8.29 o 
   8  -4   5       35.27       38.40      6.73 o 
  -8  -3   5       95.69      101.10     10.70 o 
  -7  -3   5        0.52        2.91      5.63 o 
  -6  -3   5      109.52      124.60      9.45 o 
  -5  -3   5      838.35      853.02     18.43 o 
  -4  -3   5       40.15       40.04      2.88 o 
  -3  -3   5       43.53       34.75      2.67 o 
  -2  -3   5     1184.88     1174.92     13.95 o 
  -1  -3   5      723.09      668.31      6.35 o 
   0  -3   5       12.93       24.29      1.16 o 
   1  -3   5      253.96      244.00      3.77 o 
   2  -3   5     1060.57     1065.00      9.59 o 
   3  -3   5      900.57      954.33      9.05 o 
   4  -3   5       63.59       58.65      2.47 o 
   5  -3   5      393.05      383.06      7.35 o 
   6  -3   5      649.13      634.78     11.72 o 
   7  -3   5       19.87       13.35      6.76 o 
   8  -3   5      139.05      142.38      9.84 o 
  -8  -2   5       12.48       21.91      7.14 o 
  -7  -2   5      195.36      194.81     11.58 o 
  -6  -2   5     1172.43     1170.61     32.05 o 
  -5  -2   5      299.21      294.75      6.96 o 
  -4  -2   5      518.86      494.89      8.94 o 
  -3  -2   5     3146.04     3167.93     43.93 o 
  -2  -2   5     2731.26     2776.85     30.21 o 
  -1  -2   5      306.30      325.07      5.39 o 
   0  -2   5     2617.44     2720.14     39.34 o 
   1  -2   5     4727.17     4730.19     45.46 o 
   2  -2   5      120.42      113.79      2.21 o 
   3  -2   5      100.36      112.50      3.15 o 
   4  -2   5       96.41       84.06      2.52 o 
   5  -2   5      586.52      578.10      9.50 o 
   6  -2   5       23.56       25.05      2.88 o 
   7  -2   5        7.87        7.08      3.56 o 
   8  -2   5       97.59       96.33      8.61 o 
  -8  -1   5      334.23      333.05     16.12 o 
  -7  -1   5       16.98       17.21      5.60 o 
  -6  -1   5      139.52      132.39      6.65 o 
  -5  -1   5      689.89      669.15     11.29 o 
  -4  -1   5      697.97      684.81      8.14 o 
  -3  -1   5      102.99       98.88      2.13 o 
  -2  -1   5      486.87      519.76      7.56 o 
  -1  -1   5     2577.86     2660.30     28.52 o 
   0  -1   5      411.87      415.02      6.05 o 
   1  -1   5     1430.64     1431.36     15.23 o 
   2  -1   5     1153.11     1173.87     10.30 o 
   3  -1   5     1850.67     1886.83     15.00 o 
   4  -1   5      955.13      948.38     11.92 o 
   5  -1   5       14.92       18.95      2.52 o 
   6  -1   5      450.74      444.96      8.71 o 
   7  -1   5      232.36      229.51      9.12 o 
   8  -1   5       38.22       25.85      4.87 o 
  -8   0   5       29.69       34.02      6.82 o 
  -7   0   5      121.04      130.92      8.98 o 
  -6   0   5     1521.52     1442.66     28.17 o 
  -5   0   5      687.37      683.37      9.92 o 
  -4   0   5      212.68      236.14      4.32 o 
  -3   0   5      367.93      340.40      4.70 o 
  -2   0   5     1450.28     1451.58     17.99 o 
  -1   0   5      226.22      206.41      3.52 o 
   0   0   5     1153.18     1157.21     13.71 o 
   1   0   5     2257.49     2215.37     20.80 o 
   2   0   5     1126.00     1099.49     10.53 o 
   3   0   5        0.38        2.19      1.24 o 
   4   0   5     1047.66     1047.15     12.09 o 
   5   0   5      437.73      426.21      8.72 o 
   6   0   5       36.37       42.43      5.90 o 
   7   0   5        4.05        1.99      4.67 o 
   8   0   5       23.09       15.74      5.45 o 
  -8   1   5      340.60      322.25     14.33 o 
  -7   1   5      635.71      611.43     19.16 o 
  -6   1   5      124.92      134.15     10.66 o 
  -5   1   5        2.56        3.72      1.95 o 
  -4   1   5      794.66      789.94      7.60 o 
  -3   1   5     1031.69      967.14     13.65 o 
  -2   1   5      786.52      872.43     17.63 o 
  -1   1   5      146.14      139.45      2.57 o 
   0   1   5     4791.95     4779.95     43.20 o 
   1   1   5        9.86       16.52      1.00 o 
   2   1   5     4574.15     4807.23     37.63 o 
   3   1   5     1078.32     1101.19     12.45 o 
   4   1   5     1359.14     1402.96     14.22 o 
   5   1   5        1.25        2.52      1.68 o 
   6   1   5      165.62      155.24      7.59 o 
   7   1   5      354.36      370.15     12.23 o 
   8   1   5       56.22       48.54      8.86 o 
  -8   2   5      142.57      134.77      9.51 o 
  -7   2   5       31.30       31.42      5.04 o 
  -6   2   5      296.79      328.85      7.27 o 
  -5   2   5      539.10      526.55      6.85 o 
  -4   2   5     1383.87     1391.38     21.96 o 
  -3   2   5       68.34       77.85      3.54 o 
  -2   2   5     3926.19     3977.37     69.06 o 
  -1   2   5     2076.06     2178.53     23.69 o 
   0   2   5       97.63       92.82      2.41 o 
   1   2   5      546.30      563.71      5.97 o 
   2   2   5     1453.08     1436.59     13.24 o 
   3   2   5     1126.48     1123.43     17.57 o 
   4   2   5      321.76      321.50      5.17 o 
   5   2   5      226.43      227.22      5.51 o 
   6   2   5      520.83      521.44     18.78 o 
   7   2   5       39.10       44.10      7.92 o 
  -8   3   5      447.26      446.11     15.90 o 
  -7   3   5      681.70      697.97     19.91 o 
  -6   3   5      852.10      799.50     55.60 o 
  -5   3   5      245.45      223.46      3.66 o 
  -4   3   5     2141.10     2098.84     32.49 o 
  -3   3   5     1278.89     1236.93     20.57 o 
  -2   3   5      393.47      358.94      8.08 o 
  -1   3   5       44.16       46.66      1.88 o 
   0   3   5     1578.65     1533.87     16.64 o 
   1   3   5      171.53      156.34      2.49 o 
   2   3   5      429.93      445.18      5.95 o 
   3   3   5      341.67      366.45      5.89 o 
   4   3   5      264.80      264.74      6.03 o 
   5   3   5      422.42      425.14      9.09 o 
   6   3   5        0.52       -1.85      5.16 o 
   7   3   5       38.33       36.12      7.73 o 
  -8   4   5      324.65      283.88     12.24 o 
  -7   4   5      148.52      148.18     11.17 o 
  -6   4   5      136.23      139.49      5.81 o 
  -5   4   5     1499.42     1505.46     18.41 o 
  -4   4   5     5148.73     5068.45     58.68 o 
  -3   4   5        1.48        1.19      1.56 o 
  -2   4   5      639.46      663.81      8.63 o 
  -1   4   5     5185.65     5348.22     56.59 o 
   0   4   5     2919.57     3013.16     36.75 o 
   1   4   5        6.11        8.17      1.61 o 
   2   4   5      593.20      579.55     10.19 o 
   3   4   5      252.54      227.87      4.75 o 
   4   4   5      111.39      108.96      4.22 o 
   5   4   5      115.37      110.06      8.45 o 
   6   4   5      188.84      200.06     12.05 o 
   7   4   5       11.26        8.80      6.95 o 
  -8   5   5      146.48      149.58      9.05 o 
  -7   5   5      555.65      582.68     14.30 o 
  -6   5   5      458.59      462.67     11.55 o 
  -5   5   5      303.28      309.87      7.21 o 
  -4   5   5        5.17        6.49      1.83 o 
  -3   5   5      332.19      337.63      6.69 o 
  -2   5   5     1268.24     1253.73     15.23 o 
  -1   5   5       15.35       18.97      1.86 o 
   0   5   5        6.65        7.78      1.61 o 
   1   5   5      395.25      385.56      6.29 o 
   2   5   5     1129.54     1126.21     11.38 o 
   3   5   5      127.65      123.96      4.01 o 
   4   5   5     1052.15     1060.88     15.58 o 
   5   5   5      273.76      254.78      8.69 o 
   6   5   5       76.57       59.31      8.20 o 
  -8   6   5      163.96      169.64      9.92 o 
  -7   6   5       99.99       92.17      5.85 o 
  -6   6   5      186.58      191.59     21.13 o 
  -5   6   5      580.01      566.06     11.40 o 
  -4   6   5      200.18      204.46      6.29 o 
  -3   6   5       78.08       88.30      5.71 o 
  -2   6   5        0.41        1.04      1.70 o 
  -1   6   5      733.98      748.85     14.24 o 
   0   6   5      887.01      869.86     12.46 o 
   1   6   5      126.86      118.95      4.06 o 
   2   6   5      346.37      354.05      6.70 o 
   3   6   5       71.03       75.36      3.45 o 
   4   6   5      250.04      263.10      7.73 o 
   5   6   5        1.81       -0.27      3.89 o 
   6   6   5       81.01       91.80      9.64 o 
  -7   7   5        0.41       -2.66      3.72 o 
  -6   7   5      156.68      148.50      7.27 o 
  -5   7   5      635.16      601.52     12.42 o 
  -4   7   5      202.09      213.59      8.87 o 
  -3   7   5      125.68      117.76      3.75 o 
  -2   7   5     1343.16     1255.98     19.96 o 
  -1   7   5      255.23      257.21      9.73 o 
   0   7   5       15.31       19.11      4.24 o 
   1   7   5      705.90      698.35     12.82 o 
   2   7   5      226.61      231.61      6.89 o 
   3   7   5        5.78        8.52      2.90 o 
   4   7   5       98.40      103.25      5.35 o 
   5   7   5      224.09      210.75      8.53 o 
  -7   8   5      203.46      231.64     11.39 o 
  -6   8   5      142.10      142.09      8.37 o 
  -5   8   5        3.89       12.77      4.79 o 
  -4   8   5      389.88      394.37     23.04 o 
  -3   8   5     1145.39     1150.75     28.61 o 
  -2   8   5      155.32      140.08      5.83 o 
  -1   8   5       58.40       64.68      5.23 o 
   0   8   5      551.31      559.25     12.69 o 
   1   8   5      843.64      849.03     14.24 o 
   2   8   5      517.57      545.24     11.13 o 
   3   8   5       47.32       49.70      5.22 o 
   4   8   5       15.10       23.61      5.56 o 
  -6   9   5      178.70      172.83     10.99 o 
  -5   9   5      340.85      354.40     14.93 o 
  -4   9   5      224.46      222.44      9.63 o 
  -3   9   5        1.76       -0.73      2.64 o 
  -2   9   5       22.39       15.22      3.55 o 
  -1   9   5      425.01      429.59     11.15 o 
   0   9   5      159.53      168.96      7.70 o 
   1   9   5       14.83       18.47      3.58 o 
   2   9   5        9.71        7.99      4.29 o 
   3   9   5       14.91       21.37      4.96 o 
  -5  10   5       61.32       71.46      8.20 o 
  -4  10   5       22.96       25.48      5.47 o 
  -3  10   5      588.37      578.28     12.40 o 
  -2  10   5       53.17       55.74      8.23 o 
  -1  10   5       64.21       65.65      5.50 o 
   0  10   5       94.27       95.96      9.65 o 
   1  10   5      333.52      347.80     12.84 o 
   2  10   5       87.14       83.81      6.60 o 
  -3  11   5        6.57        9.67      3.77 o 
  -2  11   5       45.49       42.80      5.21 o 
  -1  11   5       25.05       25.43      5.03 o 
   0  11   5       89.58       95.29      7.19 o 
  -2 -12   6      114.70      115.18      8.40 o 
  -1 -12   6      175.95      160.95     13.04 o 
   0 -12   6       73.68       76.93      7.53 o 
   1 -12   6       13.76        9.21      7.68 o 
   2 -12   6      104.59      111.57     15.40 o 
   3 -12   6        5.36        3.87      4.14 o 
   4 -12   6        0.85        2.85      4.22 o 
  -3 -11   6       26.52       19.50      4.15 o 
  -2 -11   6       40.48       38.07      4.44 o 
  -1 -11   6       17.72       18.78      3.67 o 
   0 -11   6        9.76        6.68      4.73 o 
   1 -11   6       57.98       62.09      6.48 o 
   2 -11   6       51.50       63.88      6.35 o 
   3 -11   6       27.63       19.08      3.73 o 
   4 -11   6       79.54       84.21      5.96 o 
   5 -11   6        5.04       -1.46      5.26 o 
  -4 -10   6       19.64       20.36      8.17 o 
  -3 -10   6       22.09       20.68      3.75 o 
  -2 -10   6      282.40      279.96      8.18 o 
  -1 -10   6      399.56      371.03      9.18 o 
   0 -10   6      138.44      137.37      5.54 o 
   1 -10   6      240.76      239.26      7.08 o 
   2 -10   6      131.67      130.96      7.91 o 
   3 -10   6      145.26      142.50     13.12 o 
   4 -10   6       33.78       35.69      4.38 o 
   5 -10   6      183.16      178.50     10.38 o 
   6 -10   6       61.67       62.38      9.95 o 
  -5  -9   6        7.80        8.13      5.33 o 
  -4  -9   6       14.79       15.37      4.85 o 
  -3  -9   6      120.47      129.49      5.51 o 
  -2  -9   6       27.64       31.23      3.54 o 
  -1  -9   6      185.88      184.30      6.26 o 
   0  -9   6       29.06       28.36      2.57 o 
   1  -9   6      283.12      280.01      5.73 o 
   2  -9   6       30.97       37.36      3.37 o 
   3  -9   6      130.77      135.66      5.34 o 
   4  -9   6      544.87      531.74     13.34 o 
   5  -9   6      201.01      209.38     22.27 o 
   6  -9   6       31.81       33.51      6.60 o 
   7  -9   6        3.16        4.54      7.73 o 
  -6  -8   6      119.50      122.96      8.59 o 
  -5  -8   6       47.81       48.92      6.21 o 
  -4  -8   6       97.83       95.31      6.75 o 
  -3  -8   6       15.70       16.61      2.69 o 
  -2  -8   6       59.77       76.04      4.11 o 
  -1  -8   6      232.16      236.38      6.52 o 
   0  -8   6      876.27      885.00     10.97 o 
   1  -8   6       51.29       53.89      2.54 o 
   2  -8   6      389.77      399.65      8.31 o 
   3  -8   6      880.92      846.06     13.49 o 
   4  -8   6        8.90        3.31      2.85 o 
   5  -8   6       28.49       27.91      5.31 o 
   6  -8   6      201.89      187.16     10.38 o 
   7  -8   6       99.73       83.99      8.45 o 
  -6  -7   6      312.96      313.11      9.86 o 
  -5  -7   6      438.54      450.67     11.18 o 
  -4  -7   6        9.82        6.60      3.94 o 
  -3  -7   6      212.67      212.34      4.75 o 
  -2  -7   6       43.30       49.61      3.05 o 
  -1  -7   6      286.24      314.61      5.05 o 
   0  -7   6     1499.45     1486.67     16.09 o 
   1  -7   6       38.24       43.30      2.22 o 
   2  -7   6       68.78       73.97      2.63 o 
   3  -7   6      151.57      152.23      6.56 o 
   4  -7   6      607.91      577.16     11.98 o 
   5  -7   6      446.01      429.03     16.60 o 
   6  -7   6       58.21       49.67      6.46 o 
   7  -7   6        3.20      -10.16      5.08 o 
  -7  -6   6      196.44      191.64     14.33 o 
  -6  -6   6        0.93        5.94      3.56 o 
  -5  -6   6        2.12       -2.20      2.93 o 
  -4  -6   6      629.29      634.99     12.57 o 
  -3  -6   6     1010.43      980.94     14.82 o 
  -2  -6   6        4.44        4.11      1.48 o 
  -1  -6   6      731.54      707.50      7.64 o 
   0  -6   6      538.94      509.90      5.70 o 
   1  -6   6     1446.29     1455.93     12.82 o 
   2  -6   6      570.14      559.03      7.30 o 
   3  -6   6     1087.56     1106.69     14.32 o 
   4  -6   6      242.50      263.09      7.36 o 
   5  -6   6        4.53        4.69      4.33 o 
   6  -6   6      285.45      287.29     14.07 o 
   7  -6   6      331.57      338.82     13.68 o 
   8  -6   6       19.11       25.45      8.42 o 
  -7  -5   6       57.49       44.23      8.83 o 
  -6  -5   6      197.93      213.42      9.75 o 
  -5  -5   6      466.46      496.85     14.05 o 
  -4  -5   6       19.56       16.96      2.49 o 
  -3  -5   6       26.69       25.72      2.28 o 
  -2  -5   6      920.46      848.86      9.02 o 
  -1  -5   6     1043.53     1114.43     10.57 o 
   0  -5   6        0.13       -0.01      0.88 o 
   1  -5   6       48.01       38.28      1.78 o 
   2  -5   6      522.82      510.05      6.31 o 
   3  -5   6      316.36      315.84      4.29 o 
   4  -5   6        1.02        1.84      1.79 o 
   5  -5   6      442.04      424.07      9.98 o 
   6  -5   6      428.21      423.93     20.08 o 
   7  -5   6       58.73       49.85     12.72 o 
   8  -5   6       10.57       20.00      8.14 o 
  -7  -4   6      181.41      219.25     13.58 o 
  -6  -4   6      382.53      377.31     16.40 o 
  -5  -4   6      141.39      142.39      7.30 o 
  -4  -4   6     3614.62     3565.27     45.42 o 
  -3  -4   6     1497.67     1442.46     18.87 o 
  -2  -4   6      442.24      445.78      5.98 o 
  -1  -4   6     1665.58     1911.69     16.59 o 
   0  -4   6     4217.86     4370.53     42.63 o 
   1  -4   6     1787.19     1808.82     17.35 o 
   2  -4   6      289.18      277.29      3.71 o 
   3  -4   6      333.27      343.36      4.57 o 
   4  -4   6      719.92      712.38     10.63 o 
   5  -4   6      315.75      349.45      9.11 o 
   6  -4   6      104.81      105.30      6.05 o 
   7  -4   6       84.52       81.33      7.50 o 
   8  -4   6       41.43       43.20     12.80 o 
  -8  -3   6      293.72      288.33     16.34 o 
  -7  -3   6       24.57       32.39      6.76 o 
  -6  -3   6      142.84      127.95      9.42 o 
  -5  -3   6      251.43      253.84     13.95 o 
  -4  -3   6      945.95      914.95     14.42 o 
  -3  -3   6      508.50      485.99      9.86 o 
  -2  -3   6      959.78     1004.18     12.41 o 
  -1  -3   6      396.24      321.99      4.89 o 
   0  -3   6     4859.43     5222.13     48.19 o 
   1  -3   6       95.47      112.46      2.74 o 
   2  -3   6     3546.23     3553.77     28.69 o 
   3  -3   6      620.43      626.15      6.71 o 
   4  -3   6        6.20       10.90      1.38 o 
   5  -3   6      592.97      594.91      9.91 o 
   6  -3   6      626.36      599.69     10.45 o 
   7  -3   6      131.00      138.48      6.83 o 
   8  -3   6       43.29       43.67      9.20 o 
  -8  -2   6       21.15       27.17      7.39 o 
  -7  -2   6       23.18       32.36      6.48 o 
  -6  -2   6      845.60      818.00     19.29 o 
  -5  -2   6       42.18       42.76      3.14 o 
  -4  -2   6       54.94       57.29      3.38 o 
  -3  -2   6      453.47      419.21      6.52 o 
  -2  -2   6     1446.17     1485.71     17.24 o 
  -1  -2   6      136.15      136.34      3.37 o 
   0  -2   6     2047.78     2201.52     22.53 o 
   1  -2   6     1145.74     1123.05     11.31 o 
   2  -2   6       91.75       82.09      1.89 o 
   3  -2   6       12.76       11.11      1.84 o 
   4  -2   6     1690.15     1673.68     19.28 o 
   5  -2   6      335.35      339.26      7.72 o 
   6  -2   6       24.99       29.48      3.72 o 
   7  -2   6       19.82       21.36      5.72 o 
   8  -2   6      663.93      631.72     14.94 o 
  -8  -1   6      297.46      318.75     15.49 o 
  -7  -1   6      399.08      367.89     14.99 o 
  -6  -1   6      153.75      138.29      8.78 o 
  -5  -1   6      369.71      380.41      7.83 o 
  -4  -1   6     1498.46     1507.41     16.10 o 
  -3  -1   6       91.59       79.75      2.32 o 
  -2  -1   6      228.94      253.80      4.75 o 
  -1  -1   6     1094.64     1047.49     12.51 o 
   0  -1   6     1257.27     1219.14     13.29 o 
   1  -1   6       37.26       47.20      1.78 o 
   2  -1   6      651.65      648.26      7.67 o 
   3  -1   6      326.52      310.92      3.95 o 
   4  -1   6      472.11      473.31      7.43 o 
   5  -1   6        9.60        7.63      2.38 o 
   6  -1   6      362.63      359.58     10.97 o 
   7  -1   6      240.38      226.42      8.34 o 
   8  -1   6       37.97       33.13      5.18 o 
  -8   0   6      186.25      170.67     11.30 o 
  -7   0   6       14.91       15.81      4.18 o 
  -6   0   6      298.19      309.89      9.60 o 
  -5   0   6      863.23      858.76     14.66 o 
  -4   0   6      753.90      814.95      8.71 o 
  -3   0   6     1428.53     1477.83     15.97 o 
  -2   0   6     9655.79    10442.51    118.52 o 
  -1   0   6     3122.02     3310.38     35.47 o 
   0   0   6        2.22        1.71      0.95 o 
   1   0   6     6186.68     6536.78     50.11 o 
   2   0   6     5287.36     5346.25     44.59 o 
   3   0   6      415.83      421.02      5.46 o 
   4   0   6      268.90      287.02      5.24 o 
   5   0   6      195.46      181.23      4.84 o 
   6   0   6      405.90      404.54     11.99 o 
   7   0   6       28.85       22.29      4.44 o 
   8   0   6       45.08       44.83      7.45 o 
  -8   1   6       49.59       52.58      6.92 o 
  -7   1   6      666.31      676.49     26.03 o 
  -6   1   6      211.26      216.90      7.54 o 
  -5   1   6      127.39      111.97      3.19 o 
  -4   1   6     1746.84     1764.62     18.02 o 
  -3   1   6      515.77      478.24      9.58 o 
  -2   1   6       69.77       71.13      2.31 o 
  -1   1   6       70.02       64.02      2.32 o 
   0   1   6     2829.99     2762.17     25.97 o 
   1   1   6      391.89      392.33      4.36 o 
   2   1   6     4485.21     4623.12     38.16 o 
   3   1   6       43.77       36.02      2.37 o 
   4   1   6      860.99      868.34     11.82 o 
   5   1   6      548.12      563.49     16.76 o 
   6   1   6       32.80       25.51      7.46 o 
   7   1   6      135.94      145.26     10.89 o 
  -8   2   6      306.91      327.67     13.65 o 
  -7   2   6       43.47       48.67      5.32 o 
  -6   2   6      168.52      174.76      5.67 o 
  -5   2   6     1111.36     1119.50     11.60 o 
  -4   2   6      737.10      742.99     16.92 o 
  -3   2   6      286.36      315.24      9.64 o 
  -2   2   6      510.12      487.51      7.33 o 
  -1   2   6     2842.94     2942.30     31.74 o 
   0   2   6      420.66      415.38      5.36 o 
   1   2   6      498.32      505.71      5.59 o 
   2   2   6     2922.14     2960.38     25.41 o 
   3   2   6      213.84      202.36      3.95 o 
   4   2   6        0.05        1.56      1.56 o 
   5   2   6      407.58      377.03      9.88 o 
   6   2   6       56.47       60.22      7.64 o 
   7   2   6       28.82       45.32      8.04 o 
  -8   3   6        3.56        6.64      4.54 o 
  -7   3   6      351.56      369.30     12.55 o 
  -6   3   6      701.68      686.91     12.88 o 
  -5   3   6      385.45      396.63      5.17 o 
  -4   3   6      101.36      108.81      4.84 o 
  -3   3   6      526.23      522.76     13.49 o 
  -2   3   6      956.28      970.21     19.02 o 
  -1   3   6      415.36      436.78      6.13 o 
   0   3   6      168.10      163.73      5.85 o 
   1   3   6     1422.09     1381.03     14.75 o 
   2   3   6       86.90       81.20      2.63 o 
   3   3   6      393.80      388.53      7.38 o 
   4   3   6      262.82      262.58      6.88 o 
   5   3   6      364.44      369.85     10.89 o 
   6   3   6       25.18       12.83      6.04 o 
   7   3   6       32.08       15.74      7.17 o 
  -8   4   6      236.22      236.40     10.64 o 
  -7   4   6      124.55      112.05      6.85 o 
  -6   4   6      104.45      104.16      4.85 o 
  -5   4   6      493.04      499.35      7.77 o 
  -4   4   6      641.34      642.35     16.89 o 
  -3   4   6      189.73      204.02      4.92 o 
  -2   4   6       46.85       44.84      3.37 o 
  -1   4   6     1520.99     1478.90     17.71 o 
   0   4   6      496.64      458.74      7.50 o 
   1   4   6        0.61       -0.37      1.34 o 
   2   4   6      313.91      315.20      5.26 o 
   3   4   6      773.93      806.54     10.41 o 
   4   4   6      355.61      342.51      7.43 o 
   5   4   6       40.54       34.34      4.27 o 
   6   4   6      129.48      126.57      9.98 o 
  -8   5   6       35.88       33.90      5.54 o 
  -7   5   6      123.40      127.45      6.28 o 
  -6   5   6      611.81      650.57     19.81 o 
  -5   5   6      723.83      719.70     12.82 o 
  -4   5   6       23.95       25.27      2.74 o 
  -3   5   6      226.38      221.89      6.12 o 
  -2   5   6     1223.33     1181.77     14.63 o 
  -1   5   6       17.15       20.57      2.92 o 
   0   5   6       14.07       15.05      2.30 o 
   1   5   6      724.28      719.92      9.75 o 
   2   5   6      171.01      162.87      3.36 o 
   3   5   6       64.66       63.74      3.13 o 
   4   5   6       14.02       14.72      2.82 o 
   5   5   6       22.92       26.04      5.57 o 
   6   5   6      104.44      100.85      9.83 o 
  -7   6   6      192.41      177.16     11.00 o 
  -6   6   6       31.09       29.89      5.07 o 
  -5   6   6      251.73      259.33     13.72 o 
  -4   6   6      771.70      809.71     16.97 o 
  -3   6   6     1536.09     1525.86     28.53 o 
  -2   6   6      191.76      195.03      5.55 o 
  -1   6   6      158.01      153.73      5.59 o 
   0   6   6     1364.47     1324.75     17.44 o 
   1   6   6      268.55      274.46      5.68 o 
   2   6   6        4.11        4.58      2.45 o 
   3   6   6      188.40      197.18      5.12 o 
   4   6   6      253.27      273.11      7.88 o 
   5   6   6       27.56       26.25      4.63 o 
  -7   7   6       52.87       61.21     10.19 o 
  -6   7   6      404.73      432.20     12.05 o 
  -5   7   6      471.10      501.43     12.67 o 
  -4   7   6      191.68      191.56      7.68 o 
  -3   7   6       38.73       38.88      4.40 o 
  -2   7   6       51.73       53.86      5.78 o 
  -1   7   6      399.43      404.98      9.63 o 
   0   7   6        0.61       -0.29      2.78 o 
   1   7   6       48.36       53.14      3.81 o 
   2   7   6      193.66      203.51      8.26 o 
   3   7   6      196.44      198.25     10.09 o 
   4   7   6        3.03        3.70      4.71 o 
   5   7   6      141.44      157.66      7.74 o 
  -6   8   6        7.64       16.18      5.07 o 
  -5   8   6        4.24        9.21      3.93 o 
  -4   8   6      129.77      121.26     10.14 o 
  -3   8   6      340.42      355.33     26.07 o 
  -2   8   6      214.05      211.71      7.10 o 
  -1   8   6      121.15      113.37      5.64 o 
   0   8   6      173.10      179.33      7.33 o 
   1   8   6      267.36      260.03      9.46 o 
   2   8   6        0.49        4.63      2.93 o 
   3   8   6      267.56      271.85      9.54 o 
   4   8   6       21.38       25.71      5.78 o 
  -6   9   6       14.89       17.53      5.88 o 
  -5   9   6      397.24      407.42     16.21 o 
  -4   9   6      522.27      533.93     15.44 o 
  -3   9   6        8.79        6.42      2.56 o 
  -2   9   6       28.05       20.73      3.71 o 
  -1   9   6      135.42      144.45      6.90 o 
   0   9   6       82.93       74.80      5.80 o 
   1   9   6       36.16       34.99      4.27 o 
   2   9   6        8.39       12.66      4.62 o 
   3   9   6       42.31       44.64      5.77 o 
  -4  10   6       24.36       23.91      5.75 o 
  -3  10   6      314.03      318.65      8.34 o 
  -2  10   6      415.21      412.73     11.14 o 
  -1  10   6        7.84        5.60      4.09 o 
   0  10   6      115.25      120.02      9.43 o 
   1  10   6       97.06       99.59      6.00 o 
  -2  11   6        4.24        0.09      4.12 o 
  -1  11   6       22.68       19.80      5.01 o 
  -2 -12   7       60.48       59.36      6.41 o 
  -1 -12   7      135.12      140.41      6.57 o 
   0 -12   7        3.03        3.02      5.09 o 
   1 -12   7      146.39      147.52      9.12 o 
   2 -12   7       40.95       43.98      6.31 o 
   3 -12   7       42.70       35.91      5.00 o 
   4 -12   7       39.64       42.79      6.99 o 
  -3 -11   7      225.26      239.33     10.83 o 
  -2 -11   7        1.57        2.34      3.51 o 
  -1 -11   7      112.58      119.00      5.81 o 
   0 -11   7      487.90      517.30     17.68 o 
   1 -11   7      176.10      188.37      9.44 o 
   2 -11   7        1.03        5.41      3.24 o 
   3 -11   7      162.82      171.71      7.63 o 
   4 -11   7       78.45       78.69      5.95 o 
   5 -11   7        1.46       -4.37      6.40 o 
  -4 -10   7       56.23       55.35      7.06 o 
  -3 -10   7       61.51       57.69      6.21 o 
  -2 -10   7       33.97       38.49      4.04 o 
  -1 -10   7      118.61      113.00      5.45 o 
   0 -10   7      436.92      428.14      9.84 o 
   1 -10   7       19.37       18.52      2.96 o 
   2 -10   7       43.81       50.16      4.04 o 
   3 -10   7      178.32      182.03      7.26 o 
   4 -10   7       72.08       73.90      5.49 o 
   5 -10   7      119.48      141.55      7.34 o 
   6 -10   7      352.06      365.67     19.69 o 
  -5  -9   7       48.51       54.52      6.81 o 
  -4  -9   7        0.93       -3.18      4.39 o 
  -3  -9   7       82.60       85.27      6.62 o 
  -2  -9   7       55.03       51.96      4.02 o 
  -1  -9   7        1.53       -1.64      2.52 o 
   0  -9   7      716.56      728.68     13.60 o 
   1  -9   7       28.97       28.83      2.60 o 
   2  -9   7        2.51        2.27      2.48 o 
   3  -9   7        1.45       -1.53      2.49 o 
   4  -9   7      140.92      133.48      8.55 o 
   5  -9   7      164.34      163.56      7.25 o 
   6  -9   7        0.64        3.17      5.44 o 
  -6  -8   7        1.49       -0.49      4.28 o 
  -5  -8   7        1.95        1.22      3.77 o 
  -4  -8   7      679.39      666.60     14.04 o 
  -3  -8   7        3.64        6.75      3.16 o 
  -2  -8   7      285.57      248.25      6.89 o 
  -1  -8   7     1150.64     1066.23     17.27 o 
   0  -8   7      449.21      443.21      7.55 o 
   1  -8   7      436.43      434.71      6.85 o 
   2  -8   7      740.99      729.58     10.11 o 
   3  -8   7      546.91      540.45     10.15 o 
   4  -8   7       65.25       72.32      4.92 o 
   5  -8   7       50.18       51.40      5.32 o 
   6  -8   7      479.45      515.61     26.34 o 
   7  -8   7      131.21      122.41     12.49 o 
  -6  -7   7      227.74      226.34      8.60 o 
  -5  -7   7      333.69      329.27      9.62 o 
  -4  -7   7       56.24       48.37      4.29 o 
  -3  -7   7        9.90       15.53      2.71 o 
  -2  -7   7      734.66      683.73     10.56 o 
  -1  -7   7      292.78      266.88      7.97 o 
   0  -7   7      136.44      145.28      3.95 o 
   1  -7   7      654.76      657.65      8.69 o 
   2  -7   7     2741.20     2709.06     27.20 o 
   3  -7   7      649.19      633.02     10.79 o 
   4  -7   7       74.76       72.55      4.58 o 
   5  -7   7      774.67      768.95     15.26 o 
   6  -7   7      334.60      328.95     13.16 o 
   7  -7   7       62.20       67.48      7.65 o 
  -7  -6   7      111.05      128.36     12.11 o 
  -6  -6   7        2.53       -0.56      4.59 o 
  -5  -6   7       86.15       82.99      5.01 o 
  -4  -6   7      154.56      162.33      6.11 o 
  -3  -6   7      187.50      187.41      5.77 o 
  -2  -6   7        3.65        4.10      1.63 o 
  -1  -6   7      153.22      162.58      3.10 o 
   0  -6   7     1074.53     1080.30     10.11 o 
   1  -6   7      556.84      564.87      5.89 o 
   2  -6   7        0.21        1.45      1.33 o 
   3  -6   7       22.50       25.14      2.13 o 
   4  -6   7      683.20      701.44     16.70 o 
   5  -6   7        5.26        0.70      2.95 o 
   6  -6   7        8.11        2.94      2.86 o 
   7  -6   7       28.13       32.09      6.51 o 
  -7  -5   7       42.31       37.21      8.26 o 
  -6  -5   7        8.30       10.34      4.47 o 
  -5  -5   7     1069.94     1097.44     23.86 o 
  -4  -5   7     1526.22     1498.45     20.58 o 
  -3  -5   7      215.30      224.76      6.88 o 
  -2  -5   7      703.72      708.72      8.89 o 
  -1  -5   7       87.83       74.67      2.00 o 
   0  -5   7      516.71      534.30      6.12 o 
   1  -5   7     1286.87     1252.65     12.30 o 
   2  -5   7     1179.52     1181.34     12.27 o 
   3  -5   7       14.85       15.99      1.40 o 
   4  -5   7       73.62       76.50      3.44 o 
   5  -5   7      403.86      405.40      8.31 o 
   6  -5   7      611.33      597.01     15.82 o 
   7  -5   7        3.77       10.83      4.05 o 
   8  -5   7       18.34       24.26      8.61 o 
  -7  -4   7       43.35       40.66      7.70 o 
  -6  -4   7      675.81      705.47     17.72 o 
  -5  -4   7       16.64       18.23      3.43 o 
  -4  -4   7       91.03       91.60      5.63 o 
  -3  -4   7      326.36      330.98      6.54 o 
  -2  -4   7     1508.98     1536.69     16.31 o 
  -1  -4   7        8.61       11.97      1.12 o 
   0  -4   7      419.64      400.28      4.68 o 
   1  -4   7      471.80      427.08      4.82 o 
   2  -4   7      639.97      607.91      6.33 o 
   3  -4   7      176.91      192.73      3.21 o 
   4  -4   7      888.79      913.99     10.12 o 
   5  -4   7      270.07      278.24      7.11 o 
   6  -4   7        2.35        3.94      3.22 o 
   7  -4   7       45.65       46.96      5.01 o 
   8  -4   7      343.99      364.87     29.98 o 
  -8  -3   7      114.04      117.59     10.70 o 
  -7  -3   7      106.45      112.93      9.51 o 
  -6  -3   7       30.97       29.26      4.61 o 
  -5  -3   7      254.82      244.52      7.60 o 
  -4  -3   7     2785.37     2689.70     39.33 o 
  -3  -3   7       64.72       59.49      3.39 o 
  -2  -3   7       89.41       80.28      2.59 o 
  -1  -3   7      882.71      827.91     12.02 o 
   0  -3   7      812.27      809.54      8.49 o 
   1  -3   7      123.19      133.89      2.72 o 
   2  -3   7      228.10      220.85      3.92 o 
   3  -3   7      751.00      758.55      9.14 o 
   4  -3   7      629.98      638.92      9.14 o 
   5  -3   7       23.49       25.48      3.06 o 
   6  -3   7      195.73      179.38      7.21 o 
   7  -3   7      661.48      634.92     17.60 o 
   8  -3   7       90.76       84.31      6.43 o 
  -8  -2   7       55.62       49.36      8.36 o 
  -7  -2   7       88.94      120.31      9.17 o 
  -6  -2   7      220.86      232.93      7.62 o 
  -5  -2   7      374.66      398.74     11.04 o 
  -4  -2   7      224.84      207.18      6.15 o 
  -3  -2   7     2061.02     2135.30     27.07 o 
  -2  -2   7      737.54      780.20     11.14 o 
  -1  -2   7      358.95      366.52      5.83 o 
   0  -2   7      878.68      939.14     10.97 o 
   1  -2   7     1694.61     1718.24     14.55 o 
   2  -2   7     1564.09     1581.99     13.75 o 
   3  -2   7      128.82      129.07      3.48 o 
   4  -2   7      439.91      458.52      7.47 o 
   5  -2   7      263.54      264.08      6.92 o 
   6  -2   7      144.43      139.62      6.47 o 
   7  -2   7       92.30       86.61      5.88 o 
   8  -2   7       31.05       22.33      5.03 o 
  -8  -1   7      177.13      170.83     11.46 o 
  -7  -1   7      532.15      503.55     14.39 o 
  -6  -1   7        3.96        9.58      3.53 o 
  -5  -1   7      449.33      410.92     16.58 o 
  -4  -1   7      659.12      633.60      9.93 o 
  -3  -1   7     1297.94     1298.73     14.32 o 
  -2  -1   7      202.03      213.40      4.51 o 
  -1  -1   7      583.81      562.47      7.88 o 
   0  -1   7      944.67      869.37     10.28 o 
   1  -1   7      809.97      833.12      7.86 o 
   2  -1   7       34.72       27.82      1.33 o 
   3  -1   7     1400.59     1384.22     12.13 o 
   4  -1   7      675.57      666.63      9.69 o 
   5  -1   7       21.94       24.52      2.37 o 
   6  -1   7      140.24      132.50      7.18 o 
   7  -1   7      232.31      229.36      8.70 o 
   8  -1   7      240.59      242.85     11.72 o 
  -8   0   7       65.54       71.71      7.82 o 
  -7   0   7        0.11       -0.66      3.40 o 
  -6   0   7        7.69       15.03      3.27 o 
  -5   0   7      585.81      597.52     11.36 o 
  -4   0   7      274.82      278.28      4.68 o 
  -3   0   7       14.80       13.52      1.15 o 
  -2   0   7      411.66      370.44      6.34 o 
  -1   0   7      820.11      794.94      9.55 o 
   0   0   7       16.02       18.41      1.53 o 
   1   0   7      444.31      443.45      4.84 o 
   2   0   7      492.28      460.45      5.57 o 
   3   0   7       11.31       19.11      2.44 o 
   4   0   7       33.67       35.47      2.34 o 
   5   0   7      329.38      327.99      6.90 o 
   6   0   7       88.69       95.25      6.55 o 
   7   0   7        1.32       -7.73      5.76 o 
  -8   1   7      267.87      276.31     12.71 o 
  -7   1   7      444.62      458.95     16.13 o 
  -6   1   7      542.31      514.59     12.48 o 
  -5   1   7       76.42       51.59      2.46 o 
  -4   1   7     1143.49     1072.26     14.84 o 
  -3   1   7      885.58      883.47      9.78 o 
  -2   1   7     1767.15     1851.66     26.59 o 
  -1   1   7      219.16      210.01      4.59 o 
   0   1   7      479.96      440.39      5.83 o 
   1   1   7      301.58      269.34      3.57 o 
   2   1   7       97.40      109.19      2.73 o 
   3   1   7      634.60      618.61      7.69 o 
   4   1   7      157.55      161.40      4.59 o 
   5   1   7      119.93      120.96      5.08 o 
   6   1   7       55.65       45.76      7.07 o 
   7   1   7      127.62      117.87     10.45 o 
  -8   2   7      120.39      111.27      8.01 o 
  -7   2   7       42.36       49.13      6.37 o 
  -6   2   7       64.58       66.46      4.37 o 
  -5   2   7      591.98      641.28      7.43 o 
  -4   2   7     1392.60     1348.88     22.26 o 
  -3   2   7      157.81      176.19      7.18 o 
  -2   2   7     1209.29     1193.86     12.21 o 
  -1   2   7     2481.87     2465.99     32.56 o 
   0   2   7     1201.76     1191.94     14.80 o 
   1   2   7       83.18       80.95      2.77 o 
   2   2   7      718.47      718.63      8.32 o 
   3   2   7      122.99      114.79      3.21 o 
   4   2   7      104.47      100.18      4.03 o 
   5   2   7      172.32      169.87      6.93 o 
   6   2   7       56.42       64.26      7.82 o 
   7   2   7       77.58       57.25      8.64 o 
  -8   3   7      138.21      159.16      8.89 o 
  -7   3   7      220.61      237.31      9.33 o 
  -6   3   7      830.06      859.87     14.91 o 
  -5   3   7      211.93      208.18      6.07 o 
  -4   3   7      183.69      156.45      7.37 o 
  -3   3   7     2778.01     2802.92     32.91 o 
  -2   3   7      965.30      947.25     23.52 o 
  -1   3   7       54.43       59.88      2.66 o 
   0   3   7      139.98      133.71      4.03 o 
   1   3   7     1560.38     1527.49     23.03 o 
   2   3   7      210.54      199.83      4.02 o 
   3   3   7      199.21      204.26      6.16 o 
   4   3   7      388.45      393.79      9.59 o 
   5   3   7      133.26      139.31      7.51 o 
   6   3   7       87.09       73.11      8.36 o 
   7   3   7       29.17       22.85      7.79 o 
  -8   4   7       88.75       84.95      6.67 o 
  -7   4   7       43.47       36.12      4.16 o 
  -6   4   7        0.95        0.57      2.18 o 
  -5   4   7      494.11      517.31     20.06 o 
  -4   4   7       18.87       17.32      6.81 o 
  -3   4   7       55.45       51.21      2.43 o 
  -2   4   7       68.23       65.34      3.52 o 
  -1   4   7      573.09      541.61     13.68 o 
   0   4   7     1145.91     1129.72     14.81 o 
   1   4   7      138.31      143.28      3.76 o 
   2   4   7      160.78      151.72      6.75 o 
   3   4   7      883.24      894.25     11.97 o 
   4   4   7       88.25       95.06      4.20 o 
   5   4   7       20.93       24.27      4.30 o 
   6   4   7      166.35      169.04      7.54 o 
  -8   5   7      203.24      208.70      9.45 o 
  -7   5   7       20.63       19.76      7.21 o 
  -6   5   7      568.05      591.69     13.05 o 
  -5   5   7      674.23      694.68     17.06 o 
  -4   5   7       37.48       36.73      3.19 o 
  -3   5   7     1555.51     1494.00     27.36 o 
  -2   5   7      924.23      927.88     13.33 o 
  -1   5   7      401.93      392.44      7.79 o 
   0   5   7      527.20      551.29      9.15 o 
   1   5   7     1090.80     1096.33     12.37 o 
   2   5   7      351.36      358.60      6.75 o 
   3   5   7        9.67       12.36      2.46 o 
   4   5   7       20.42       27.94      3.22 o 
   5   5   7      124.36      131.15      6.87 o 
   6   5   7       45.86       48.09      5.43 o 
  -7   6   7      521.69      537.22     15.34 o 
  -6   6   7       12.40       10.95      3.32 o 
  -5   6   7       54.61       56.31      4.02 o 
  -4   6   7      435.15      452.92     11.44 o 
  -3   6   7      740.23      723.49     16.20 o 
  -2   6   7      273.86      266.66      6.56 o 
  -1   6   7       21.79       19.25      2.91 o 
   0   6   7      770.05      787.61     13.17 o 
   1   6   7      572.79      561.95      8.59 o 
   2   6   7      130.45      120.99      4.57 o 
   3   6   7      365.11      386.71     10.40 o 
   4   6   7       49.30       49.01      4.19 o 
   5   6   7        2.50       -0.79      9.09 o 
  -7   7   7       48.02       57.72      5.54 o 
  -6   7   7      204.39      202.79      9.26 o 
  -5   7   7      933.24     1000.38     25.81 o 
  -4   7   7      259.94      267.52      9.25 o 
  -3   7   7       22.18       18.98      7.43 o 
  -2   7   7      208.34      208.10      6.39 o 
  -1   7   7     1012.14      991.57     17.64 o 
   0   7   7        4.57        5.70      3.10 o 
   1   7   7      118.04      118.24      5.55 o 
   2   7   7      188.19      193.12      6.71 o 
   3   7   7       62.93       70.40      5.65 o 
   4   7   7       23.43       28.75      5.69 o 
  -6   8   7      278.91      314.96     12.58 o 
  -5   8   7      158.76      164.53      8.01 o 
  -4   8   7      177.94      164.66      8.29 o 
  -3   8   7      626.19      615.40     16.70 o 
  -2   8   7      111.25      120.40      5.51 o 
  -1   8   7      173.27      156.80      6.74 o 
   0   8   7       70.64       64.91      6.96 o 
   1   8   7      379.07      393.98      9.37 o 
   2   8   7        5.45        1.16      2.92 o 
   3   8   7        0.43       -0.56      4.37 o 
  -5   9   7      200.72      191.55      9.22 o 
  -4   9   7      163.86      165.68     17.29 o 
  -3   9   7       88.48       93.11      7.62 o 
  -2   9   7       90.20       91.56      5.33 o 
  -1   9   7      296.76      309.10      9.72 o 
   0   9   7      165.37      192.89      8.31 o 
   1   9   7        1.28       -3.10      3.31 o 
   2   9   7      419.94      427.09     17.26 o 
  -4  10   7       18.27       19.17      5.58 o 
  -3  10   7       17.78       23.50      6.12 o 
  -2  10   7      158.89      164.10      7.35 o 
  -1  10   7      110.86      110.57      6.76 o 
   0  10   7       75.62       69.52      6.29 o 
   1  10   7       61.03       64.54      5.36 o 
  -1 -12   8      145.75      147.00     11.25 o 
   0 -12   8      146.39      147.49      9.19 o 
   1 -12   8        1.55        2.77      4.96 o 
   2 -12   8        6.36        0.08      4.85 o 
   3 -12   8       10.36        3.29      6.35 o 
   4 -12   8       54.91       66.46      6.96 o 
  -3 -11   8       12.25        9.07      5.57 o 
  -2 -11   8       45.68       34.84      4.32 o 
  -1 -11   8      146.02      147.58      6.42 o 
   0 -11   8      140.08      142.10      6.10 o 
   1 -11   8       12.76        9.77      4.83 o 
   2 -11   8      216.03      221.91     11.80 o 
   3 -11   8       64.35       67.73      5.42 o 
   4 -11   8      167.44      168.39      9.31 o 
   5 -11   8      267.22      295.42     10.32 o 
  -4 -10   8      120.56      118.37      8.35 o 
  -3 -10   8       22.79       22.78      9.44 o 
  -2 -10   8       15.81       13.75      3.39 o 
  -1 -10   8       47.19       45.13      4.23 o 
   0 -10   8      378.72      381.60      9.21 o 
   1 -10   8       51.09       54.11      3.89 o 
   2 -10   8      343.76      358.36     10.00 o 
   3 -10   8       60.82       57.03      4.88 o 
   4 -10   8       52.88       58.63      5.25 o 
   5 -10   8       11.74        7.19      6.45 o 
   6 -10   8      220.50      228.20     16.53 o 
  -5  -9   8       22.98        9.69      9.39 o 
  -4  -9   8        3.13        4.08      4.69 o 
  -3  -9   8       81.72       77.87      6.46 o 
  -2  -9   8      349.71      344.70      8.70 o 
  -1  -9   8       19.06       13.21      3.86 o 
   0  -9   8      480.59      455.15     13.19 o 
   1  -9   8      396.93      392.85      8.79 o 
   2  -9   8      171.51      170.15      4.55 o 
   3  -9   8        0.01       -0.30      2.64 o 
   4  -9   8      302.35      320.53     11.07 o 
   5  -9   8      163.90      159.34      7.32 o 
   6  -9   8       14.74       21.07      4.85 o 
  -5  -8   8       78.51       95.06      6.14 o 
  -4  -8   8       52.30       52.75      4.79 o 
  -3  -8   8      323.72      319.32     10.75 o 
  -2  -8   8      109.87       93.59      4.47 o 
  -1  -8   8       10.75       16.42      2.76 o 
   0  -8   8       46.18       52.75      3.24 o 
   1  -8   8     1147.47     1127.35     14.69 o 
   2  -8   8       31.52       30.60      2.41 o 
   3  -8   8        6.89        8.43      2.62 o 
   4  -8   8       93.36       91.24      6.06 o 
   5  -8   8       19.70       15.80      3.92 o 
   6  -8   8       65.05       67.02      5.87 o 
   7  -8   8      181.70      198.75     15.34 o 
  -6  -7   8       14.70       17.43      4.39 o 
  -5  -7   8      239.57      252.30      8.39 o 
  -4  -7   8       94.26       89.32      6.76 o 
  -3  -7   8        9.43       10.72      2.70 o 
  -2  -7   8      625.74      565.30      9.17 o 
  -1  -7   8      165.87      169.58      4.02 o 
   0  -7   8       21.65       18.99      1.75 o 
   1  -7   8     1319.31     1300.20     14.68 o 
   2  -7   8       15.42       18.83      2.55 o 
   3  -7   8       55.10       53.25      2.59 o 
   4  -7   8       34.03       36.67      3.87 o 
   5  -7   8       80.31       87.35      5.85 o 
   6  -7   8       30.60       34.64      4.96 o 
   7  -7   8        5.92        5.66      4.33 o 
  -7  -6   8       55.13       62.97      9.98 o 
  -6  -6   8       29.15       23.02      5.68 o 
  -5  -6   8      104.55       97.91     10.30 o 
  -4  -6   8      398.22      395.04      9.47 o 
  -3  -6   8      773.16      768.35     15.45 o 
  -2  -6   8       67.02       65.85      3.42 o 
  -1  -6   8      114.97      119.07      3.14 o 
   0  -6   8     1096.73     1126.27     11.86 o 
   1  -6   8       67.48       66.20      2.07 o 
   2  -6   8     1453.64     1402.94     15.47 o 
   3  -6   8       27.47       27.45      2.17 o 
   4  -6   8      316.25      323.75      8.64 o 
   5  -6   8       36.77       39.04      3.46 o 
   6  -6   8        0.28       -6.48      3.24 o 
   7  -6   8      348.61      358.34     11.85 o 
  -7  -5   8       79.12       73.21      9.58 o 
  -6  -5   8       57.21       49.63      5.98 o 
  -5  -5   8      116.52      127.46      7.50 o 
  -4  -5   8      668.75      634.69     18.04 o 
  -3  -5   8      277.27      273.17      6.32 o 
  -2  -5   8      504.26      529.26      7.33 o 
  -1  -5   8      426.00      368.18      4.73 o 
   0  -5   8      459.06      467.73      5.25 o 
   1  -5   8      512.43      519.89      5.81 o 
   2  -5   8     1915.06     1924.27     18.74 o 
   3  -5   8      607.77      602.13      6.69 o 
   4  -5   8        9.14        8.87      1.59 o 
   5  -5   8      117.12      128.07      6.00 o 
   6  -5   8      301.43      300.21      9.37 o 
   7  -5   8       40.66       40.40      5.03 o 
  -7  -4   8       35.55       27.79      7.07 o 
  -6  -4   8      109.48      115.17      7.17 o 
  -5  -4   8       14.34       14.02      3.36 o 
  -4  -4   8       36.19       36.33      3.62 o 
  -3  -4   8      149.33      136.29      6.09 o 
  -2  -4   8      351.35      350.00      5.36 o 
  -1  -4   8        6.24       10.80      1.19 o 
   0  -4   8      798.28      879.84      8.87 o 
   1  -4   8      831.79      855.16      9.95 o 
   2  -4   8      535.57      546.99      6.43 o 
   3  -4   8      125.39      125.20      3.14 o 
   4  -4   8      226.70      238.24      5.10 o 
   5  -4   8      185.65      188.05      7.95 o 
   6  -4   8        0.54        1.15      3.29 o 
   7  -4   8        6.38        6.39      3.95 o 
  -8  -3   8      472.92      430.89     19.25 o 
  -7  -3   8       92.88       80.28      8.73 o 
  -6  -3   8       22.70       19.00      3.70 o 
  -5  -3   8      263.82      260.99      7.98 o 
  -4  -3   8      571.52      552.23     11.58 o 
  -3  -3   8        4.47        5.10      1.63 o 
  -2  -3   8        4.43        2.76      1.26 o 
  -1  -3   8     1494.70     1489.32     27.13 o 
   0  -3   8       16.17       13.18      1.25 o 
   1  -3   8       18.00       20.93      1.52 o 
   2  -3   8     1195.96     1197.93     11.56 o 
   3  -3   8     1371.75     1357.87     15.14 o 
   4  -3   8       15.59       16.37      2.42 o 
   5  -3   8       71.81       70.74      4.10 o 
   6  -3   8      336.83      329.84      9.48 o 
   7  -3   8       86.55       74.15      5.76 o 
  -8  -2   8       86.45       93.33      9.36 o 
  -7  -2   8       82.77       84.81     12.60 o 
  -6  -2   8      165.50      170.33      6.76 o 
  -5  -2   8     1094.84     1030.37     23.38 o 
  -4  -2   8       15.31       14.48      2.54 o 
  -3  -2   8      422.31      397.56      7.30 o 
  -2  -2   8     2758.09     2684.06     33.27 o 
  -1  -2   8     1371.99     1393.60     16.78 o 
   0  -2   8        6.21        9.14      1.29 o 
   1  -2   8     2734.93     2898.21     24.69 o 
   2  -2   8     1870.61     1885.40     19.36 o 
   3  -2   8        1.52        1.91      1.14 o 
   4  -2   8       24.46       26.69      2.35 o 
   5  -2   8      133.55      132.77      8.60 o 
   6  -2   8       62.50       60.87      4.96 o 
   7  -2   8       21.06       16.76      4.70 o 
  -8  -1   8      121.48      142.69     10.58 o 
  -7  -1   8      442.16      474.68     13.94 o 
  -6  -1   8      159.20      166.80      6.31 o 
  -5  -1   8      222.51      194.36      6.13 o 
  -4  -1   8      447.77      447.09      7.93 o 
  -3  -1   8     2506.24     2455.91     27.55 o 
  -2  -1   8      450.05      453.06      7.72 o 
  -1  -1   8      923.01      979.94     12.51 o 
   0  -1   8     1008.37      962.45     11.49 o 
   1  -1   8      134.27      108.22      2.31 o 
   2  -1   8       74.99       82.24      2.26 o 
   3  -1   8      523.93      512.39      5.84 o 
   4  -1   8      853.49      843.60     11.76 o 
   5  -1   8       12.25       13.73      3.76 o 
   6  -1   8       14.06       19.28      5.60 o 
   7  -1   8      139.84      151.45      9.18 o 
  -8   0   8      215.46      235.71     12.39 o 
  -7   0   8       35.90       40.28      4.75 o 
  -6   0   8      358.96      343.44     10.31 o 
  -5   0   8     1566.99     1453.25     22.80 o 
  -4   0   8      432.96      416.33      6.26 o 
  -3   0   8      667.02      686.76     10.20 o 
  -2   0   8      944.71      896.23     12.79 o 
  -1   0   8      581.21      556.31      8.16 o 
   0   0   8      283.63      309.95      7.70 o 
   1   0   8      684.46      674.62      7.38 o 
   2   0   8     1405.05     1447.65     14.38 o 
   3   0   8      503.39      502.46      6.72 o 
   4   0   8      174.97      178.75      5.44 o 
   5   0   8      329.27      335.09     14.85 o 
   6   0   8      156.73      141.66     10.36 o 
   7   0   8       12.86        0.97      6.20 o 
  -8   1   8        1.62       -2.75      4.51 o 
  -7   1   8      476.69      474.40     12.87 o 
  -6   1   8      956.10      956.16     19.79 o 
  -5   1   8       74.09       66.75      8.91 o 
  -4   1   8       75.26       78.89      3.71 o 
  -3   1   8     1708.63     1739.31     18.00 o 
  -2   1   8      460.00      421.14      8.26 o 
  -1   1   8      568.06      653.74     11.64 o 
   0   1   8      811.26      807.44     11.78 o 
   1   1   8     1815.17     1777.27     18.72 o 
   2   1   8      262.96      297.72      5.85 o 
   3   1   8      972.30      964.32     10.82 o 
   4   1   8     1040.49     1045.19     15.30 o 
   5   1   8      241.45      248.48     12.47 o 
   6   1   8        0.05        0.50      5.41 o 
   7   1   8      108.30      105.85     10.20 o 
  -8   2   8      181.10      163.98      9.51 o 
  -7   2   8      271.18      298.09      9.51 o 
  -6   2   8        3.89        1.07      2.47 o 
  -5   2   8      162.58      194.45      6.64 o 
  -4   2   8      385.39      381.92      9.47 o 
  -3   2   8      369.61      379.33      5.94 o 
  -2   2   8        7.61        7.32      1.39 o 
  -1   2   8     1050.03     1004.27     19.24 o 
   0   2   8     1085.67     1071.80     15.11 o 
   1   2   8        3.70        2.21      1.48 o 
   2   2   8      269.44      275.33      4.51 o 
   3   2   8     3112.17     3141.24     29.21 o 
   4   2   8      194.35      204.33      5.82 o 
   5   2   8       44.48       47.85      4.53 o 
   6   2   8      219.36      213.83     12.39 o 
   7   2   8      201.66      193.55     13.24 o 
  -8   3   8       11.11        7.57      4.38 o 
  -7   3   8      503.29      539.94     15.02 o 
  -6   3   8      749.52      752.15     28.51 o 
  -5   3   8      815.70      798.77     15.89 o 
  -4   3   8      264.92      234.35     11.44 o 
  -3   3   8     1715.32     1683.62     23.24 o 
  -2   3   8      528.50      507.05      9.98 o 
  -1   3   8     1008.85      969.36     12.98 o 
   0   3   8      392.40      404.91      7.75 o 
   1   3   8      637.72      616.16      9.14 o 
   2   3   8       62.20       54.84      2.31 o 
   3   3   8        9.98       11.28      2.09 o 
   4   3   8       71.83       71.32      4.26 o 
   5   3   8       94.93       97.91     11.78 o 
   6   3   8       44.84       43.82      4.79 o 
  -8   4   8      208.49      204.41      8.86 o 
  -7   4   8      663.33      661.38     16.87 o 
  -5   4   8       71.86       66.17      5.80 o 
  -4   4   8     1615.43     1696.52     23.14 o 
  -3   4   8     3890.91     3893.82     54.52 o 
  -2   4   8       98.34       95.58      6.75 o 
  -1   4   8      761.77      734.67     12.82 o 
   0   4   8     1424.00     1380.99     15.83 o 
   1   4   8      921.51      940.77     12.77 o 
   2   4   8       30.14       28.01      3.04 o 
   3   4   8      341.45      350.68      7.56 o 
   4   4   8      114.24      117.87      5.32 o 
   5   4   8       52.39       57.91      5.20 o 
   6   4   8       59.25       59.22      5.54 o 
  -5   5   8     1027.98     1009.87     19.20 o 
  -4   5   8      169.58      166.61      6.00 o 
  -3   5   8       36.10       39.62      3.68 o 
  -2   5   8      620.45      602.29     14.31 o 
  -1   5   8      983.73      950.61     15.98 o 
   0   5   8        4.28        7.00      2.02 o 
   1   5   8        5.88        4.24      1.87 o 
   2   5   8      312.85      317.97      9.47 o 
   3   5   8       96.32      106.42      5.71 o 
   4   5   8       20.16       28.71      4.16 o 
   5   5   8      301.68      299.61     10.88 o 
  -6   6   8      153.79      140.60      6.48 o 
  -5   6   8       10.36        9.02      2.94 o 
  -4   6   8      586.39      587.70     17.75 o 
  -3   6   8       47.43       58.32      7.25 o 
  -2   6   8      242.61      253.21      7.36 o 
  -1   6   8       49.92       48.90      3.84 o 
   0   6   8      132.79      140.77      7.24 o 
   1   6   8      542.44      538.95      9.14 o 
   2   6   8        4.29        1.57      2.75 o 
   3   6   8       60.20       65.57      7.83 o 
   4   6   8      229.92      238.10     12.10 o 
   5   6   8      165.87      158.40     11.55 o 
  -6   7   8        1.18        9.86      3.85 o 
  -5   7   8      197.37      197.43     13.38 o 
  -4   7   8      380.06      384.54     11.38 o 
  -3   7   8       50.86       48.34      5.05 o 
  -2   7   8      868.91      852.20     15.04 o 
  -1   7   8      300.14      299.84      8.43 o 
   0   7   8      222.53      236.06      8.10 o 
   1   7   8      152.12      156.11      5.28 o 
   2   7   8      309.65      328.70      8.64 o 
   3   7   8      109.50      106.90     10.72 o 
   4   7   8        2.22        0.00      6.45 o 
  -6   8   8      344.80      337.62     12.80 o 
  -5   8   8        3.50        0.18      6.01 o 
  -4   8   8        3.03        1.93      3.78 o 
  -3   8   8      235.03      228.56     29.51 o 
  -2   8   8      404.05      435.59     16.13 o 
  -1   8   8      428.41      407.72     21.77 o 
   0   8   8       12.41       10.67      3.75 o 
   1   8   8      203.58      215.27      6.49 o 
   2   8   8      419.86      431.62      9.46 o 
   3   8   8      133.67      111.72      7.25 o 
  -5   9   8       35.64       27.33      9.59 o 
  -4   9   8      281.85      295.18     11.73 o 
  -3   9   8      253.58      263.92     27.87 o 
  -2   9   8        5.14        3.15      5.18 o 
  -1   9   8      137.26      139.33      9.45 o 
   0   9   8      184.55      184.31      8.31 o 
   1   9   8       17.58       10.30      3.56 o 
   2   9   8       28.04       19.40      7.25 o 
  -3  10   8      151.62      149.48      9.57 o 
  -2  10   8      226.16      239.71      8.52 o 
  -1  10   8      117.66      117.99      7.08 o 
   0  10   8        2.02       -5.33      4.21 o 
  -1 -12   9        3.04       -1.73      3.60 o 
   0 -12   9        5.68        3.39      9.81 o 
   1 -12   9       16.41       17.96      5.74 o 
   2 -12   9      122.81      131.94      9.06 o 
   3 -12   9       18.77       16.59      7.20 o 
  -3 -11   9       27.80       21.08      5.89 o 
  -2 -11   9       39.22       33.56      4.33 o 
  -1 -11   9       20.81       17.69      3.88 o 
   0 -11   9       36.90       31.76      5.06 o 
   1 -11   9      122.80      142.20      8.45 o 
   2 -11   9       13.33       14.13      5.09 o 
   3 -11   9       14.30       15.67      6.13 o 
   4 -11   9       22.75       19.26      4.61 o 
   5 -11   9        4.50        6.81      5.38 o 
  -4 -10   9      378.35      371.87     23.76 o 
  -3 -10   9       52.63       54.80      8.81 o 
  -2 -10   9       37.74       39.78      4.05 o 
  -1 -10   9      168.08      174.71      6.52 o 
   0 -10   9      101.07       97.59      5.18 o 
   1 -10   9        0.56       -4.10      3.51 o 
   2 -10   9      183.36      183.29      7.55 o 
   3 -10   9       21.68       15.90      4.64 o 
   4 -10   9       27.14       40.15      4.97 o 
   5 -10   9        0.30        7.57      5.03 o 
  -5  -9   9      114.73      121.84      9.75 o 
  -4  -9   9        0.08       -0.12      4.43 o 
  -3  -9   9       68.16       88.92      6.95 o 
  -2  -9   9      255.39      256.03      8.25 o 
  -1  -9   9       15.14       21.55      3.30 o 
   0  -9   9      100.21      103.07      4.94 o 
   1  -9   9      425.29      421.84     12.91 o 
   2  -9   9      189.77      195.49      5.57 o 
   3  -9   9      184.01      190.63      7.32 o 
   4  -9   9      103.75      102.20      5.98 o 
   5  -9   9       56.87       66.57      5.73 o 
   6  -9   9       60.58       64.91      6.17 o 
  -5  -8   9      381.09      383.81     45.15 o 
  -4  -8   9      123.25      138.12     11.85 o 
  -3  -8   9      286.07      284.67      8.71 o 
  -2  -8   9       17.32       17.90      3.36 o 
  -1  -8   9        4.97        8.50      2.62 o 
   0  -8   9      334.34      338.50      9.41 o 
   1  -8   9       31.35       37.12      2.90 o 
   2  -8   9       25.73       21.52      2.59 o 
   3  -8   9      299.54      307.41      8.77 o 
   4  -8   9      406.28      392.42     10.36 o 
   5  -8   9        0.72        3.57      3.68 o 
   6  -8   9       32.20       31.72      4.26 o 
  -6  -7   9        2.97        0.94      5.21 o 
  -5  -7   9      306.09      303.13      9.21 o 
  -4  -7   9      557.85      550.60     12.21 o 
  -3  -7   9      163.78      160.41      6.33 o 
  -2  -7   9       34.68       43.32      3.30 o 
  -1  -7   9      121.44      144.93      3.39 o 
   0  -7   9        9.78        7.48      1.61 o 
   1  -7   9     1044.88     1035.48     13.68 o 
   2  -7   9      635.97      631.16     10.22 o 
   3  -7   9        8.28        7.51      2.19 o 
   4  -7   9       52.54       42.89      6.66 o 
   5  -7   9      229.05      232.34      6.95 o 
   6  -7   9      279.42      274.60     10.05 o 
   7  -7   9        7.96        5.53      6.32 o 
  -6  -6   9      167.46      174.95      9.76 o 
  -5  -6   9       34.37       33.28      5.44 o 
  -4  -6   9      118.67      117.48      6.13 o 
  -3  -6   9      158.98      154.03      5.27 o 
  -2  -6   9     1271.22     1238.00     17.62 o 
  -1  -6   9       12.27       11.64      1.53 o 
   0  -6   9      185.08      168.29      4.08 o 
   1  -6   9      179.32      172.66      3.49 o 
   2  -6   9      629.08      592.90     14.84 o 
   3  -6   9      857.92      863.54     10.45 o 
   4  -6   9      540.76      542.21     11.51 o 
   5  -6   9      129.33      133.74      6.46 o 
   6  -6   9       69.85       65.33      6.86 o 
   7  -6   9      164.12      157.47      7.99 o 
  -7  -5   9        2.88       10.30      6.73 o 
  -6  -5   9        0.87        7.58      4.59 o 
  -5  -5   9       54.84       55.87      7.72 o 
  -4  -5   9      574.40      553.39     12.72 o 
  -3  -5   9       56.28       55.58      3.31 o 
  -2  -5   9        3.01        2.60      1.58 o 
  -1  -5   9     1220.59     1241.96     13.25 o 
   0  -5   9      390.31      382.59      7.87 o 
   1  -5   9       21.73       24.10      1.81 o 
   2  -5   9      768.20      758.52     12.42 o 
   3  -5   9      303.53      296.84      5.03 o 
   4  -5   9      111.39      113.74      3.75 o 
   5  -5   9       18.08       14.14      3.61 o 
   6  -5   9       76.66       93.51      5.98 o 
   7  -5   9      163.68      179.18     12.43 o 
  -7  -4   9      258.68      279.09     14.90 o 
  -6  -4   9      368.95      397.88     11.89 o 
  -5  -4   9      472.38      483.55     13.78 o 
  -4  -4   9     1161.14     1156.65     20.33 o 
  -3  -4   9     3775.50     3663.04     52.23 o 
  -2  -4   9     2385.65     2395.13     24.73 o 
  -1  -4   9      107.95      100.33      2.63 o 
   0  -4   9      187.08      195.92      4.26 o 
   1  -4   9     1926.47     1939.40     21.45 o 
   2  -4   9      122.54      123.17      3.29 o 
   3  -4   9      251.35      252.44      5.07 o 
   4  -4   9       12.38       11.53      2.29 o 
   5  -4   9      283.78      274.66     11.00 o 
   6  -4   9       42.67       47.46      4.83 o 
   7  -4   9      108.22       99.97      6.55 o 
  -7  -3   9      326.81      318.47     14.99 o 
  -6  -3   9      163.85      168.70      7.08 o 
  -5  -3   9      286.02      276.89      8.34 o 
  -4  -3   9       32.09       33.33      3.37 o 
  -3  -3   9     3540.46     3476.29     49.30 o 
  -2  -3   9       67.51       54.53      3.10 o 
  -1  -3   9      998.21     1002.95     14.54 o 
   0  -3   9      777.01      757.46      8.71 o 
   1  -3   9     1815.08     1901.60     20.86 o 
   2  -3   9      118.77      110.17      2.84 o 
   3  -3   9     1967.04     1960.34     20.52 o 
   4  -3   9      344.80      348.87      9.23 o 
   5  -3   9       42.28       38.42      3.10 o 
   6  -3   9      144.77      138.18      6.68 o 
   7  -3   9      149.02      151.89      9.22 o 
  -8  -2   9       44.35       59.84      8.17 o 
  -7  -2   9       42.78       47.81      7.81 o 
  -6  -2   9      195.79      192.38      7.61 o 
  -5  -2   9      548.50      537.67     14.24 o 
  -4  -2   9        2.57        3.57      2.34 o 
  -3  -2   9      913.20      918.00     24.20 o 
  -2  -2   9      281.56      263.17      5.17 o 
  -1  -2   9      602.58      611.78      9.02 o 
   0  -2   9       63.35       67.88      2.36 o 
   1  -2   9      684.40      687.06      8.22 o 
   2  -2   9       87.94       84.41      2.53 o 
   3  -2   9      216.93      223.11      4.09 o 
   4  -2   9       44.62       51.60      3.17 o 
   5  -2   9      656.71      651.37     13.68 o 
   6  -2   9      210.60      227.67     12.64 o 
   7  -2   9        5.35        3.50      4.91 o 
  -8  -1   9        7.03        1.75      5.45 o 
  -7  -1   9      623.54      603.99     16.19 o 
  -6  -1   9      379.95      341.91      9.06 o 
  -5  -1   9      162.91      141.09      5.48 o 
  -4  -1   9      293.16      317.91      9.96 o 
  -3  -1   9      576.65      573.34      9.50 o 
  -2  -1   9      108.24       91.40      5.63 o 
  -1  -1   9        2.30        4.20      1.42 o 
   0  -1   9     1075.41     1046.96     13.65 o 
   1  -1   9      290.68      261.37      3.99 o 
   2  -1   9        1.06        3.53      1.24 o 
   3  -1   9      991.90      984.18     10.21 o 
   4  -1   9      726.64      727.93     13.36 o 
   5  -1   9       19.83       31.59      3.91 o 
   6  -1   9       16.44       11.74      5.98 o 
   7  -1   9      151.40      154.66      9.32 o 
  -8   0   9      214.01      218.73     23.55 o 
  -7   0   9      133.33      116.96     12.28 o 
  -6   0   9      167.52      176.55      6.19 o 
  -5   0   9       98.92      146.56      5.23 o 
  -4   0   9      790.02      828.12     12.43 o 
  -3   0   9       99.48      118.75      3.46 o 
  -2   0   9     2025.62     2046.76     27.01 o 
  -1   0   9     4067.88     4146.21     45.16 o 
   0   0   9     1441.81     1493.75     23.25 o 
   1   0   9        7.05        5.79      1.49 o 
   2   0   9     1705.85     1790.76     17.43 o 
   3   0   9     1322.81     1311.91     13.88 o 
   4   0   9        4.64        3.07      2.47 o 
   5   0   9        2.03        5.71      3.25 o 
   6   0   9       75.99       81.19      8.58 o 
   7   0   9       94.17       98.34      9.95 o 
  -8   1   9        1.73        6.13      4.36 o 
  -7   1   9      111.34      105.65      6.25 o 
  -6   1   9      561.46      534.58     13.65 o 
  -5   1   9      579.84      538.65      9.34 o 
  -4   1   9      221.38      190.82      4.72 o 
  -3   1   9     1043.37     1062.35     15.54 o 
  -2   1   9     1006.03      952.58     15.56 o 
  -1   1   9      937.92      964.31     19.09 o 
   0   1   9      327.78      311.66     11.42 o 
   1   1   9      651.29      619.05      8.32 o 
   2   1   9      284.07      282.20      4.58 o 
   3   1   9      849.75      858.94     10.13 o 
   4   1   9       39.72       45.48      3.72 o 
   5   1   9      367.46      391.32     10.62 o 
   6   1   9       57.78       48.29      7.95 o 
   7   1   9        2.08       -0.97      6.35 o 
  -8   2   9      476.98      511.11     16.46 o 
  -7   2   9      196.74      212.49      7.68 o 
  -6   2   9       18.01       18.44      2.60 o 
  -5   2   9      407.38      390.99      7.84 o 
  -4   2   9      745.80      818.13     11.27 o 
  -3   2   9      206.40      215.36      4.43 o 
  -2   2   9      404.35      397.54      8.54 o 
  -1   2   9     1950.40     1848.75     38.53 o 
   0   2   9      481.79      475.93      9.47 o 
   1   2   9      362.76      366.33      8.03 o 
   2   2   9      217.75      211.18      3.89 o 
   3   2   9      755.80      777.15     10.70 o 
   4   2   9       10.28       11.77      2.97 o 
   5   2   9       53.26       46.95      4.81 o 
   6   2   9       75.82       77.43      5.57 o 
  -8   3   9      112.53      111.52      7.07 o 
  -7   3   9        6.36       11.42      3.22 o 
  -6   3   9      299.96      284.57     16.65 o 
  -5   3   9      893.34      873.56     20.95 o 
  -4   3   9      197.92      181.25      7.04 o 
  -3   3   9       31.17       26.16      5.86 o 
  -2   3   9      651.85      635.65     21.48 o 
  -1   3   9      346.88      326.97      9.29 o 
   0   3   9       75.08       69.93      3.83 o 
   1   3   9      261.39      255.50      5.55 o 
   2   3   9      677.54      663.80     10.70 o 
   3   3   9        3.80        6.34      1.99 o 
   4   3   9       31.98       40.76      3.78 o 
   5   3   9      357.21      354.85     10.50 o 
   6   3   9       69.38       69.23      6.89 o 
  -5   4   9        0.64        0.97      3.91 o 
  -4   4   9      274.40      288.06     27.20 o 
  -3   4   9       52.51       65.98      4.08 o 
  -2   4   9        2.71        2.10      1.90 o 
  -1   4   9       55.76       52.15      3.20 o 
   0   4   9      429.73      399.80      9.19 o 
   1   4   9      223.07      227.98      5.51 o 
   2   4   9        9.25        9.50      2.55 o 
   3   4   9      136.23      140.76     10.55 o 
   4   4   9      875.31      849.68     19.92 o 
   5   4   9       16.28       24.90      4.72 o 
  -5   5   9      511.83      507.83     11.28 o 
  -4   5   9      428.79      404.17     10.24 o 
  -3   5   9      193.01      176.31      6.97 o 
  -2   5   9      619.83      594.37     14.48 o 
  -1   5   9      381.58      363.79      8.55 o 
   0   5   9      210.91      216.17      6.00 o 
   1   5   9      183.34      184.70      5.89 o 
   2   5   9      403.06      412.33      8.92 o 
   3   5   9       25.39       21.48      4.00 o 
   4   5   9        9.70        7.98      4.63 o 
   5   5   9        1.71       -3.78      3.91 o 
  -5   6   9        1.65        3.48      3.74 o 
  -4   6   9      125.64      135.14      9.22 o 
  -3   6   9      652.22      702.46     16.66 o 
  -2   6   9      263.96      248.39      9.32 o 
  -1   6   9       15.91       15.08      3.12 o 
   0   6   9      240.68      211.34      6.39 o 
   1   6   9      307.05      309.37      7.70 o 
   2   6   9       24.16       25.78      3.51 o 
   3   6   9        1.24        3.28      3.81 o 
   4   6   9      104.97      105.76      7.95 o 
  -6   7   9        0.75       -2.63      3.32 o 
  -5   7   9      172.11      176.86      7.60 o 
  -4   7   9      794.76      784.44     18.18 o 
  -3   7   9       97.58       88.77      7.48 o 
  -2   7   9       65.61       66.33      3.93 o 
  -1   7   9      325.67      332.61     13.52 o 
   0   7   9      260.33      274.78      7.59 o 
   1   7   9        6.01        3.19      2.71 o 
   2   7   9       33.45       31.94      4.09 o 
   3   7   9      185.30      179.87      8.27 o 
  -5   8   9       21.85       14.35      6.09 o 
  -4   8   9       38.77       46.14      5.56 o 
  -3   8   9      194.96      209.98      9.87 o 
  -2   8   9       85.21       90.21      5.03 o 
  -1   8   9       56.89       53.62      6.14 o 
   0   8   9      154.91      154.24      7.40 o 
   1   8   9       25.65       30.56      3.76 o 
   2   8   9       66.94       68.44      5.26 o 
  -4   9   9      415.20      453.25     14.75 o 
  -3   9   9      179.41      176.06     10.15 o 
  -2   9   9        3.67        0.33      3.25 o 
  -1   9   9       27.69       29.20      4.67 o 
   0   9   9       59.28       70.18      5.21 o 
   1   9   9       55.53       60.84      5.51 o 
  -1 -12  10       42.83       43.06      4.83 o 
   0 -12  10       60.13       54.47      4.94 o 
   1 -12  10       55.38       57.06      8.72 o 
   2 -12  10      101.83       80.54      7.72 o 
   3 -12  10        1.62        7.14      6.60 o 
  -3 -11  10      319.38      330.42     13.07 o 
  -2 -11  10      216.45      240.41     20.61 o 
  -1 -11  10       14.85       14.54      3.77 o 
   0 -11  10       80.10       88.59      5.42 o 
   1 -11  10      504.11      515.19     11.32 o 
   2 -11  10      161.97      163.10      9.16 o 
   3 -11  10       72.78       77.38      9.86 o 
   4 -11  10      137.21      130.44      8.79 o 
  -4 -10  10       16.12       17.59      5.83 o 
  -3 -10  10       34.80       28.54      5.85 o 
  -2 -10  10       50.58       52.29      6.20 o 
  -1 -10  10       25.72       34.02      4.00 o 
   0 -10  10       14.50       14.49      4.28 o 
   1 -10  10       61.04       58.05      6.01 o 
   2 -10  10       30.66       35.63      4.56 o 
   3 -10  10      254.58      288.21     11.23 o 
   4 -10  10       15.05       10.90      5.99 o 
   5 -10  10       29.22       25.38      6.33 o 
  -4  -9  10       16.50       22.87      5.58 o 
  -3  -9  10       19.58       26.24      7.17 o 
  -2  -9  10        4.45        6.99      4.23 o 
  -1  -9  10      185.00      183.98      8.34 o 
   0  -9  10        0.83        0.61      2.74 o 
   1  -9  10      445.69      432.87      9.77 o 
   2  -9  10      167.13      163.44      5.35 o 
   3  -9  10        2.59       -2.24      3.93 o 
   4  -9  10        5.09       11.94     12.61 o 
   5  -9  10       81.01       99.26      6.60 o 
   6  -9  10       39.26       42.61      5.26 o 
  -5  -8  10       27.63       26.49      7.50 o 
  -4  -8  10       64.78       55.39      5.06 o 
  -3  -8  10      536.65      526.53     12.03 o 
  -2  -8  10       93.35       96.59      6.50 o 
  -1  -8  10      338.33      300.91      6.94 o 
   0  -8  10      537.46      516.54      9.66 o 
   1  -8  10       38.81       45.27      3.22 o 
   2  -8  10       66.71       66.12      3.65 o 
   3  -8  10      577.71      556.20     14.80 o 
   4  -8  10       77.67       82.60      7.41 o 
   5  -8  10       10.70        8.21      3.38 o 
   6  -8  10        0.47        3.58      4.31 o 
  -6  -7  10        2.37       -2.64      7.93 o 
  -5  -7  10      137.12      127.62      8.70 o 
  -4  -7  10       80.78       77.58      6.54 o 
  -3  -7  10        7.84        8.44      2.79 o 
  -2  -7  10      223.85      232.69      7.50 o 
  -1  -7  10     1053.38     1007.15     13.02 o 
   0  -7  10      250.97      232.88      4.39 o 
   1  -7  10        5.06        6.72      1.77 o 
   2  -7  10     1412.25     1368.55     18.05 o 
   3  -7  10     1148.19     1110.77     15.47 o 
   4  -7  10      738.58      744.66     15.59 o 
   5  -7  10       32.50       31.14      4.45 o 
   6  -7  10      105.45      114.58      6.90 o 
   7  -7  10       79.01       75.60      7.49 o 
  -6  -6  10      216.25      203.76     10.48 o 
  -5  -6  10        2.89        0.45      5.93 o 
  -4  -6  10      300.79      293.84      9.48 o 
  -3  -6  10      358.83      365.15     10.33 o 
  -2  -6  10      315.71      309.89      7.15 o 
  -1  -6  10       79.91       75.59      2.69 o 
   0  -6  10       14.40       16.08      1.68 o 
   1  -6  10      727.86      746.78      9.74 o 
   2  -6  10       31.09       25.32      3.57 o 
   3  -6  10      267.26      259.51      7.36 o 
   4  -6  10        7.80       11.64      2.38 o 
   5  -6  10      198.17      209.56      8.09 o 
   6  -6  10        0.60       -3.55      3.63 o 
   7  -6  10        8.64        6.88      5.42 o 
  -7  -5  10      270.32      301.72     16.62 o 
  -6  -5  10      124.58      122.59      7.96 o 
  -5  -5  10       27.23       33.50      4.49 o 
  -4  -5  10      309.03      291.61      9.03 o 
  -3  -5  10      866.66      823.40     16.11 o 
  -2  -5  10       64.93       60.97      3.31 o 
  -1  -5  10      267.36      285.40      5.33 o 
   0  -5  10      207.99      214.40      4.15 o 
   1  -5  10       62.16       69.09      2.67 o 
   2  -5  10      681.79      667.65      9.80 o 
   3  -5  10     1911.59     1901.91     27.65 o 
   4  -5  10       35.18       32.63      2.73 o 
   5  -5  10       23.12       24.18      4.09 o 
   6  -5  10      136.01      143.55      7.20 o 
   7  -5  10      149.07      164.29     12.30 o 
  -7  -4  10        3.82        3.16      6.04 o 
  -6  -4  10      315.55      320.83     10.14 o 
  -5  -4  10      338.80      338.68      9.84 o 
  -4  -4  10        0.37       -1.00      2.58 o 
  -3  -4  10       27.48       26.73      5.12 o 
  -2  -4  10       19.79       21.25      2.14 o 
  -1  -4  10      885.55      831.54     11.26 o 
   0  -4  10       13.24       18.12      1.58 o 
   1  -4  10      165.14      157.49      3.94 o 
   2  -4  10       29.62       32.58      2.68 o 
   3  -4  10       46.67       41.35      3.23 o 
   4  -4  10      127.52      130.73      4.70 o 
   5  -4  10      285.01      288.05     10.96 o 
   6  -4  10       54.20       57.12      6.32 o 
   7  -4  10        4.09       -4.86      4.83 o 
  -7  -3  10      404.68      398.79     13.92 o 
  -6  -3  10       26.81       25.39      4.07 o 
  -5  -3  10       24.61       19.09      3.60 o 
  -4  -3  10       56.73       56.57      4.18 o 
  -3  -3  10     1516.36     1439.58     23.46 o 
  -2  -3  10       82.54       81.97      3.48 o 
  -1  -3  10       27.36       27.95      2.00 o 
   0  -3  10     1229.02     1249.64     16.89 o 
   1  -3  10       77.85       68.60      2.62 o 
   2  -3  10       45.28       48.50      2.47 o 
   3  -3  10      656.91      666.14      9.85 o 
   4  -3  10      797.49      820.17     14.62 o 
   5  -3  10      108.91      110.83      8.73 o 
   6  -3  10       16.39        7.87      4.69 o 
   7  -3  10       48.73       45.42      6.87 o 
  -7  -2  10        5.40        6.79      4.51 o 
  -6  -2  10      219.44      226.41      7.79 o 
  -5  -2  10      503.61      480.70     11.03 o 
  -4  -2  10      411.62      404.08      9.58 o 
  -3  -2  10      775.20      768.09     16.60 o 
  -2  -2  10     1415.63     1423.78     21.15 o 
  -1  -2  10     1353.89     1375.72     17.30 o 
   0  -2  10       47.30       46.63      2.33 o 
   1  -2  10       56.90       50.59      2.27 o 
   2  -2  10      585.69      581.92      8.75 o 
   3  -2  10       95.69      101.78      3.53 o 
   4  -2  10        3.98        1.79      2.73 o 
   5  -2  10        4.92        1.76      2.96 o 
   6  -2  10       97.11      100.75      9.20 o 
   7  -2  10        3.44        8.05      5.37 o 
  -7  -1  10      212.72      214.40     11.38 o 
  -6  -1  10      379.48      367.09     10.60 o 
  -5  -1  10       67.66       77.07      4.38 o 
  -4  -1  10      570.20      517.75     10.81 o 
  -3  -1  10      174.40      180.41      4.96 o 
  -2  -1  10     1632.72     1632.81     25.06 o 
  -1  -1  10        5.42        8.37      1.91 o 
   0  -1  10      796.53      739.41     10.61 o 
   1  -1  10      798.79      805.86     10.94 o 
   2  -1  10      149.74      138.77      5.10 o 
   3  -1  10      171.95      170.61      4.16 o 
   4  -1  10      773.95      789.01     16.10 o 
   5  -1  10      567.52      577.25     22.14 o 
   6  -1  10        0.10       -0.22      5.63 o 
   7  -1  10       26.22       22.00      7.76 o 
  -8   0  10      124.43      133.73     11.06 o 
  -7   0  10       60.44       67.09      5.63 o 
  -6   0  10        0.68       -1.06      2.61 o 
  -5   0  10      206.98      226.51      6.68 o 
  -4   0  10      547.88      561.30     10.04 o 
  -3   0  10       36.70       36.92      2.61 o 
  -2   0  10     1006.46      953.25     16.60 o 
  -1   0  10      568.91      541.28      9.53 o 
   0   0  10       88.98       81.87      7.73 o 
   1   0  10       22.42       26.89      2.91 o 
   2   0  10       80.84       81.18      2.63 o 
   3   0  10      147.54      150.11      4.18 o 
   4   0  10       13.23       11.16      2.84 o 
   5   0  10        3.85        0.14      3.31 o 
   6   0  10       65.50       59.94      8.17 o 
   7   0  10       23.85       19.19      7.67 o 
  -8   1  10       50.41       65.49      5.97 o 
  -7   1  10      293.51      322.47     10.23 o 
  -6   1  10      675.57      672.53     13.08 o 
  -5   1  10      332.31      322.51      9.67 o 
  -4   1  10      158.78      142.62      4.38 o 
  -3   1  10      288.39      261.64      7.80 o 
  -2   1  10      192.54      171.98      8.13 o 
  -1   1  10      776.17      792.74     16.77 o 
   0   1  10       29.96       31.74      3.07 o 
   1   1  10      550.87      532.19      7.76 o 
   2   1  10      192.32      192.49      3.77 o 
   3   1  10       65.97       63.41      3.03 o 
   4   1  10      510.07      507.52     10.54 o 
   5   1  10      542.23      544.37     13.20 o 
   6   1  10        1.49        1.01      8.26 o 
  -7   2  10      376.14      371.67     10.30 o 
  -6   2  10       29.42       25.59      2.88 o 
  -5   2  10      310.83      311.19      7.01 o 
  -4   2  10      422.14      451.24      8.31 o 
  -3   2  10     1442.95     1436.68     19.94 o 
  -2   2  10        3.66        3.62      2.13 o 
  -1   2  10     1353.91     1315.37     26.45 o 
   0   2  10      806.40      759.63     19.51 o 
   1   2  10      444.83      433.06      8.48 o 
   2   2  10      170.06      175.01      5.46 o 
   3   2  10       25.88       30.91      2.47 o 
   4   2  10       32.80       27.88      3.48 o 
   5   2  10       19.60       14.50      4.17 o 
   6   2  10        1.60        3.16      4.13 o 
  -6   3  10      397.43      405.64     18.96 o 
  -5   3  10      651.74      654.76     17.89 o 
  -4   3  10      324.95      296.29      6.99 o 
  -3   3  10      147.28      136.50      5.72 o 
  -2   3  10     1561.37     1536.75     43.61 o 
  -1   3  10      518.21      501.12     12.71 o 
   0   3  10      105.62       98.30      4.60 o 
   1   3  10      306.64      301.33      6.26 o 
   2   3  10      386.83      385.63      8.17 o 
   3   3  10       80.09       84.45      5.71 o 
   4   3  10       40.29       32.68      3.98 o 
   5   3  10      166.52      166.63      7.56 o 
   6   3  10      106.77      119.57      6.88 o 
  -6   4  10       74.47       83.60     10.67 o 
  -5   4  10       13.34        6.99      4.14 o 
  -4   4  10      601.16      587.05     12.96 o 
  -3   4  10       33.86       43.62      2.89 o 
  -2   4  10       17.74       14.70      6.67 o 
  -1   4  10      137.34      135.67      5.07 o 
   0   4  10     1353.89     1375.83     23.42 o 
   1   4  10      229.30      232.69      6.23 o 
   2   4  10       59.83       60.17      3.85 o 
   3   4  10       21.44       21.65      3.31 o 
   4   4  10      167.34      160.74      8.78 o 
   5   4  10       14.12        9.65      8.87 o 
  -5   5  10      336.84      337.04      8.80 o 
  -4   5  10      797.15      761.52     16.47 o 
  -3   5  10       30.32       38.48      4.21 o 
  -2   5  10     1660.07     1608.30     24.57 o 
  -1   5  10      442.92      448.93      8.51 o 
   0   5  10      117.19      122.83      5.70 o 
   1   5  10      156.08      149.38      6.72 o 
   2   5  10      384.78      399.32      9.08 o 
   3   5  10      204.13      219.44      8.28 o 
   4   5  10        4.65        0.03      4.67 o 
  -5   6  10       51.00       40.58      6.65 o 
  -4   6  10       11.25       11.31      3.58 o 
  -3   6  10      298.04      289.29      9.89 o 
  -2   6  10      164.42      175.31      8.21 o 
  -1   6  10      155.15      149.28      6.52 o 
   0   6  10      199.56      200.29      7.21 o 
   1   6  10      272.98      288.09      9.36 o 
   2   6  10      392.60      400.74      9.59 o 
   3   6  10        9.07        9.89      4.30 o 
   4   6  10       78.49       64.83      7.00 o 
  -6   7  10       11.91       15.62      3.82 o 
  -5   7  10      220.03      218.15      8.51 o 
  -4   7  10      501.88      512.17     14.16 o 
  -3   7  10      115.79      110.53      7.46 o 
  -2   7  10      143.50      149.07     15.49 o 
  -1   7  10      456.24      455.00      9.57 o 
   0   7  10      231.88      240.67      8.80 o 
   1   7  10       70.89       64.89      9.43 o 
   2   7  10      108.44      108.11      5.77 o 
   3   7  10       61.42       61.64      5.97 o 
  -5   8  10      454.95      488.10     14.00 o 
  -4   8  10       60.50       73.42      6.39 o 
  -3   8  10      119.89      118.81      7.93 o 
  -2   8  10      378.57      379.86     13.73 o 
  -1   8  10        8.19        1.76      3.21 o 
   0   8  10        8.09        5.36      3.54 o 
   1   8  10      122.44      118.02      7.30 o 
   2   8  10       79.42       96.20      5.95 o 
  -3   9  10      171.49      181.01     10.34 o 
  -2   9  10       81.82       87.88      8.15 o 
  -1   9  10      104.23       90.75      5.32 o 
   0   9  10      457.97      475.95     11.41 o 
   0 -12  11       55.28       56.55      5.12 o 
   1 -12  11        0.02        4.20      5.45 o 
   2 -12  11        6.38        2.40      5.82 o 
  -2 -11  11        2.81        5.16      5.30 o 
  -1 -11  11       52.89       48.61      3.84 o 
   0 -11  11        7.98        6.84      5.64 o 
   1 -11  11        2.64        6.66      3.54 o 
   2 -11  11        3.79        1.61      5.71 o 
   3 -11  11       50.61       43.07      8.20 o 
   4 -11  11        6.81        7.94      6.71 o 
  -3 -10  11      293.58      302.93     11.95 o 
  -2 -10  11        0.24        4.40      4.86 o 
  -1 -10  11      118.70      114.11      5.16 o 
   0 -10  11       90.84       95.51      5.26 o 
   1 -10  11      128.98      123.86      5.87 o 
   2 -10  11       85.23       82.79      4.82 o 
   3 -10  11      188.73      188.19      9.54 o 
   4 -10  11       15.83       10.40      5.31 o 
   5 -10  11       44.76       43.33      5.35 o 
  -4  -9  11        2.68       10.01      5.08 o 
  -3  -9  11      123.94      116.21      7.86 o 
  -2  -9  11      223.34      222.34      9.65 o 
  -1  -9  11      143.23      129.48      5.50 o 
   0  -9  11        0.61        3.17      2.54 o 
   1  -9  11       52.49       47.50      4.13 o 
   2  -9  11      210.11      211.42      6.22 o 
   3  -9  11       79.68       86.31     10.61 o 
   4  -9  11       78.24       85.06      5.69 o 
   5  -9  11      168.63      170.36      7.77 o 
  -5  -8  11        7.90        7.04      4.06 o 
  -4  -8  11      121.20      131.27      6.67 o 
  -3  -8  11       33.72       38.51      4.46 o 
  -2  -8  11      291.56      290.00      7.72 o 
  -1  -8  11       17.58       13.34      2.31 o 
   0  -8  11       11.16        6.88      2.15 o 
   1  -8  11       95.56      104.30      5.71 o 
   2  -8  11       89.75       91.47      4.31 o 
   3  -8  11        1.85        0.41      2.36 o 
   4  -8  11      142.19      153.19      6.76 o 
   5  -8  11        8.82       13.84      5.34 o 
   6  -8  11       12.42       17.03      7.57 o 
  -6  -7  11       31.33       44.13     10.59 o 
  -5  -7  11        3.56        9.91      5.25 o 
  -4  -7  11       14.04       17.02      3.48 o 
  -3  -7  11       46.77       34.94      3.64 o 
  -2  -7  11      156.77      164.81      5.64 o 
  -1  -7  11       70.31       72.61      5.67 o 
   0  -7  11      365.56      362.73      7.80 o 
   1  -7  11       23.69       29.34      2.75 o 
   2  -7  11      224.56      214.42      5.83 o 
   3  -7  11       40.31       41.98      3.65 o 
   4  -7  11       56.45       55.85      5.99 o 
   5  -7  11       34.78       23.11      5.64 o 
   6  -7  11       12.08        4.50      5.29 o 
  -6  -6  11      181.80      173.55      9.95 o 
  -5  -6  11       77.66       81.66      6.19 o 
  -4  -6  11       24.85       24.54      4.57 o 
  -3  -6  11      811.43      811.28     13.50 o 
  -2  -6  11      346.32      351.00      7.76 o 
  -1  -6  11      419.81      372.98      7.17 o 
   0  -6  11      138.42      153.06      3.81 o 
   1  -6  11      351.02      356.19      7.58 o 
   2  -6  11        5.31        3.03      1.46 o 
   3  -6  11      163.43      155.45      5.76 o 
   4  -6  11      147.04      136.95      6.75 o 
   5  -6  11       59.91       63.37      6.53 o 
   6  -6  11        7.51        7.17      5.24 o 
  -6  -5  11        2.50        1.33      5.02 o 
  -5  -5  11       50.92       53.56      5.46 o 
  -4  -5  11       53.82       58.67      4.82 o 
  -3  -5  11      273.22      276.31      8.65 o 
  -2  -5  11      176.93      182.68      5.30 o 
  -1  -5  11     1025.83      993.68     13.44 o 
   0  -5  11      606.07      612.59      8.02 o 
   1  -5  11      222.38      222.26      5.66 o 
   2  -5  11       93.88       89.13      3.72 o 
   3  -5  11     1173.78     1183.78     19.12 o 
   4  -5  11       50.38       53.13      4.98 o 
   5  -5  11       35.03       40.32     14.13 o 
   6  -5  11       28.75       26.67      5.79 o 
   7  -5  11       19.80       14.80      7.67 o 
  -7  -4  11       10.48       12.65      5.58 o 
  -6  -4  11       41.06       37.15      4.93 o 
  -5  -4  11      298.41      317.45      9.59 o 
  -4  -4  11       16.54       20.84      4.13 o 
  -3  -4  11      459.77      452.08     12.45 o 
  -2  -4  11      360.64      345.93      7.75 o 
  -1  -4  11      714.61      711.12     11.22 o 
   0  -4  11      150.57      174.50      4.98 o 
   1  -4  11      226.81      228.89      8.13 o 
   2  -4  11      389.82      387.21      7.39 o 
   3  -4  11        6.15        4.51      2.45 o 
   4  -4  11       67.26       72.66      4.28 o 
   5  -4  11      137.37      152.66      6.50 o 
   6  -4  11       92.50       99.87      7.78 o 
   7  -4  11        0.09       -4.54      6.42 o 
  -7  -3  11      471.32      505.63     15.92 o 
  -6  -3  11       50.01       43.44      5.53 o 
  -5  -3  11       36.90       34.02      3.97 o 
  -4  -3  11      568.22      571.12     12.53 o 
  -3  -3  11       51.59       54.77      4.82 o 
  -2  -3  11       54.68       53.84      3.15 o 
  -1  -3  11      528.95      511.23     10.90 o 
   0  -3  11      611.08      607.36     10.05 o 
   1  -3  11      134.54      134.70      3.54 o 
   2  -3  11        0.85        2.49      1.68 o 
   3  -3  11      506.92      501.59     10.23 o 
   4  -3  11     1042.14     1028.99     27.45 o 
   5  -3  11       32.28       38.48      6.09 o 
   6  -3  11       42.40       43.91     14.88 o 
   7  -3  11       99.11      102.97     10.58 o 
  -7  -2  11       55.55       48.99      7.37 o 
  -6  -2  11      124.29      128.46      6.30 o 
  -5  -2  11      652.05      661.59     13.81 o 
  -4  -2  11      569.11      538.12     11.75 o 
  -3  -2  11      155.54      135.18      8.86 o 
  -2  -2  11     1865.83     1864.40     30.36 o 
  -1  -2  11     1139.67     1129.86     16.71 o 
   0  -2  11      473.68      460.31      7.47 o 
   1  -2  11        2.14        0.96      2.14 o 
   2  -2  11     1410.70     1444.06     22.92 o 
   3  -2  11      162.58      163.64      5.03 o 
   4  -2  11       50.74       46.53      8.09 o 
   5  -2  11        2.61        6.29      3.44 o 
   6  -2  11       34.22       31.80      7.23 o 
   7  -2  11        7.19       13.74      7.32 o 
  -7  -1  11       88.60       98.35      6.95 o 
  -6  -1  11      784.04      833.25     16.28 o 
  -5  -1  11       42.39       49.93      3.91 o 
  -4  -1  11       44.16       41.62      3.97 o 
  -3  -1  11       53.24       65.11      6.73 o 
  -2  -1  11      629.39      599.32     11.82 o 
  -1  -1  11      258.36      252.77      6.28 o 
   0  -1  11      341.24      341.15      6.46 o 
   1  -1  11      946.20      943.51     12.63 o 
   2  -1  11       58.58       59.97      2.56 o 
   3  -1  11       65.02       79.59      4.00 o 
   4  -1  11      427.87      442.01     11.12 o 
   5  -1  11      598.49      587.35     13.77 o 
   6  -1  11       16.03        8.58      6.26 o 
  -7   0  11      235.17      269.26     10.38 o 
  -6   0  11        3.12       -1.84      3.57 o 
  -5   0  11      660.83      604.23     10.99 o 
  -4   0  11     1660.06     1547.72     24.21 o 
  -3   0  11      560.32      521.62     10.70 o 
  -2   0  11      644.31      612.71     11.98 o 
  -1   0  11     1158.48     1096.31     18.40 o 
   0   0  11      828.79      809.40     13.15 o 
   1   0  11       66.64       63.91      2.94 o 
   2   0  11      239.66      231.95      4.12 o 
   3   0  11      336.12      330.34      5.73 o 
   4   0  11        6.20        6.56      4.67 o 
   5   0  11        2.08        2.16      4.43 o 
   6   0  11        6.30        9.83      4.05 o 
  -7   1  11        8.22       10.43      6.93 o 
  -6   1  11      498.88      475.14     10.54 o 
  -5   1  11      479.94      466.21      9.90 o 
  -4   1  11      335.79      289.72      9.47 o 
  -3   1  11      210.87      209.79      6.29 o 
  -2   1  11      555.02      556.78     11.27 o 
  -1   1  11       35.34       29.12      3.61 o 
   0   1  11      333.53      330.73     10.38 o 
   1   1  11      876.12      889.25     17.70 o 
   2   1  11      529.92      532.55      9.61 o 
   3   1  11       35.88       35.44      2.66 o 
   4   1  11      314.89      313.12      8.18 o 
   5   1  11      423.57      418.34     11.45 o 
   6   1  11      278.86      271.34      9.37 o 
  -7   2  11      299.09      305.98      9.04 o 
  -6   2  11      221.47      228.50      6.11 o 
  -5   2  11       11.09        9.01      2.24 o 
  -4   2  11      545.73      555.52     11.01 o 
  -3   2  11      308.45      325.02      7.24 o 
  -2   2  11       46.43       48.27      4.24 o 
  -1   2  11      287.71      279.67      9.25 o 
   0   2  11     1549.60     1522.39     29.41 o 
   1   2  11      143.57      143.90      4.83 o 
   2   2  11       15.89       21.57      2.89 o 
   3   2  11      156.05      165.52      5.70 o 
   4   2  11     1333.40     1302.73     54.24 o 
   5   2  11        9.19       13.80      5.71 o 
   6   2  11       10.86        2.59      4.30 o 
  -6   3  11      466.15      497.81     13.28 o 
  -5   3  11      647.72      626.33     18.00 o 
  -4   3  11      363.47      352.22      8.28 o 
  -3   3  11      152.50      150.74      7.72 o 
  -2   3  11      313.18      285.02     18.51 o 
  -1   3  11       41.05       40.45      4.23 o 
   0   3  11      189.57      200.85      6.51 o 
   1   3  11       51.07       48.21      4.38 o 
   2   3  11      458.96      451.91      9.22 o 
   3   3  11       52.96       57.88      4.69 o 
   4   3  11       33.64       27.10      5.17 o 
   5   3  11        8.87       17.86      5.79 o 
  -6   4  11      817.41      854.81     22.47 o 
  -5   4  11       70.13       65.39     17.01 o 
  -4   4  11      226.39      226.95     14.13 o 
  -3   4  11     1275.13     1268.97     24.99 o 
  -2   4  11     2220.57     2157.21     39.26 o 
  -1   4  11       17.53       14.62      3.70 o 
   0   4  11      790.18      764.08     14.70 o 
   1   4  11      613.95      612.21     13.29 o 
   2   4  11      292.43      292.31      8.34 o 
   3   4  11       74.34       80.01      5.92 o 
   4   4  11       22.03       28.63      5.57 o 
   5   4  11       50.69       44.29      8.11 o 
  -5   5  11      320.25      329.24      8.22 o 
  -4   5  11      679.10      665.77     15.37 o 
  -3   5  11      156.31      148.96      9.95 o 
  -2   5  11       59.67       61.90      5.31 o 
  -1   5  11      302.90      302.27     10.83 o 
   0   5  11      165.74      159.33      7.68 o 
   1   5  11       57.03       56.50      8.18 o 
   2   5  11        4.00        0.35      2.94 o 
   3   5  11      102.57      110.45      9.64 o 
   4   5  11       18.38       26.80      6.17 o 
  -5   6  11      227.75      234.89      8.19 o 
  -4   6  11        4.39        8.46      2.69 o 
  -3   6  11      431.87      396.64     15.83 o 
  -2   6  11      267.26      275.48      8.14 o 
  -1   6  11       20.35       20.03      5.01 o 
   0   6  11       49.69       52.36      4.80 o 
   1   6  11      431.10      443.82     12.03 o 
   2   6  11       76.71       83.88      5.56 o 
   3   6  11        5.90        4.50      4.35 o 
  -5   7  11      126.74      137.92      5.61 o 
  -4   7  11       73.79       81.53      4.80 o 
  -3   7  11      365.41      349.92      9.44 o 
  -2   7  11        3.95        3.42      3.42 o 
  -1   7  11      354.09      347.36      9.74 o 
   0   7  11       75.45       78.99      5.76 o 
   1   7  11       35.21       44.28      5.50 o 
   2   7  11       28.87       24.56      4.30 o 
  -4   8  11        8.14        3.12      4.49 o 
  -3   8  11       61.70       60.99      6.17 o 
  -2   8  11      162.11      170.48     10.73 o 
  -1   8  11      116.73      132.62      6.39 o 
   0   8  11      140.93      146.03     10.96 o 
   1   8  11       53.08       61.67      6.34 o 
   1 -12  12        0.85        3.44      5.30 o 
  -2 -11  12       29.12       31.97      6.25 o 
  -1 -11  12       12.56       23.60      5.47 o 
   0 -11  12        0.20       -0.33      2.97 o 
   1 -11  12        2.26        3.47      3.42 o 
   2 -11  12       36.14       36.08      6.07 o 
   3 -11  12        0.35        3.35      6.51 o 
  -3 -10  12      268.36      288.47     11.97 o 
  -2 -10  12        1.95       -0.96      4.68 o 
  -1 -10  12       17.54       19.13      5.30 o 
   0 -10  12      276.53      299.93      7.19 o 
   1 -10  12       76.50       74.98      4.91 o 
   2 -10  12       99.63      100.40      4.67 o 
   3 -10  12      141.24      149.45      9.91 o 
   4 -10  12      144.72      156.85      7.38 o 
  -4  -9  12       33.73       31.92      5.04 o 
  -3  -9  12        0.55       -2.29      4.33 o 
  -2  -9  12      110.90       98.42      9.72 o 
  -1  -9  12      166.47      166.22      8.60 o 
   0  -9  12       44.73       46.47      4.06 o 
   1  -9  12       12.95        8.25      2.78 o 
   2  -9  12       55.63       58.53      5.36 o 
   3  -9  12      165.62      163.70      5.40 o 
   4  -9  12       13.10       15.69      5.22 o 
   5  -9  12        6.00        8.05      5.58 o 
  -5  -8  12        0.70       -2.37      3.80 o 
  -4  -8  12      114.54      128.39      6.71 o 
  -3  -8  12      180.02      177.28      7.46 o 
  -2  -8  12      219.18      210.25     10.77 o 
  -1  -8  12       11.76        8.62      2.88 o 
   0  -8  12      184.93      195.01     11.44 o 
   1  -8  12      423.11      413.58      9.49 o 
   2  -8  12        2.72       -0.52      2.51 o 
   3  -8  12       36.39       39.54      4.43 o 
   4  -8  12      203.40      200.88      9.89 o 
   5  -8  12      157.88      173.58      9.91 o 
   6  -8  12        0.75       -7.29      6.54 o 
  -5  -7  12       35.48       41.84      6.39 o 
  -4  -7  12      592.49      595.24     14.86 o 
  -3  -7  12       63.26       67.78      4.42 o 
  -2  -7  12      372.52      338.81      8.17 o 
  -1  -7  12      205.81      214.10      6.34 o 
   0  -7  12        5.04        8.64      1.99 o 
   1  -7  12       62.12       63.76      3.58 o 
   2  -7  12       72.30       77.31      3.95 o 
   3  -7  12      329.83      316.20     11.26 o 
   4  -7  12       18.19       14.33      3.27 o 
   5  -7  12       27.05       23.80      5.86 o 
   6  -7  12      105.80       88.61     10.33 o 
  -6  -6  12      167.88      161.94      9.49 o 
  -5  -6  12      250.22      238.32     13.60 o 
  -4  -6  12        0.29       -1.16      3.40 o 
  -3  -6  12       16.18       16.52      3.93 o 
  -2  -6  12       65.82       76.96      4.09 o 
  -1  -6  12      657.59      609.08      9.97 o 
   0  -6  12      154.63      155.84      4.13 o 
   1  -6  12       58.38       63.11      3.05 o 
   2  -6  12      460.96      463.19      9.87 o 
   3  -6  12        7.89        1.27      2.72 o 
   4  -6  12      669.85      671.35     13.05 o 
   5  -6  12      758.02      753.84     19.78 o 
   6  -6  12       28.19       28.12      6.28 o 
  -6  -5  12        2.84        2.49      4.17 o 
  -5  -5  12       25.06       18.11      5.59 o 
  -4  -5  12      140.11      148.16      7.10 o 
  -3  -5  12       88.64       91.64      6.23 o 
  -2  -5  12       16.42        9.11      3.10 o 
  -1  -5  12      101.31       98.24      3.84 o 
   0  -5  12      260.35      270.71      6.43 o 
   1  -5  12      378.76      375.96      8.17 o 
   2  -5  12       89.10       90.99      6.99 o 
   3  -5  12       27.90       32.60      3.48 o 
   4  -5  12      333.20      337.37      8.64 o 
   5  -5  12       56.64       55.21      6.45 o 
   6  -5  12        2.89        2.56      6.42 o 
  -6  -4  12      384.40      409.38     15.33 o 
  -5  -4  12      780.33      814.16     16.99 o 
  -4  -4  12      272.48      257.66      8.48 o 
  -3  -4  12      222.36      216.93      7.56 o 
  -2  -4  12     2745.29     2703.11     35.54 o 
  -1  -4  12      748.74      745.18     11.87 o 
   0  -4  12      304.83      270.98      6.49 o 
   1  -4  12       92.22      104.42      4.51 o 
   2  -4  12      767.46      760.86     12.90 o 
   3  -4  12        3.76        4.82      2.95 o 
   4  -4  12       20.41       18.86      3.77 o 
   5  -4  12       56.50       61.57      4.47 o 
   6  -4  12       95.13      104.16      8.02 o 
  -7  -3  12       13.36       11.48      5.05 o 
  -6  -3  12      451.56      471.23     12.31 o 
  -5  -3  12        4.19        6.97      3.25 o 
  -4  -3  12      120.96      124.44     11.48 o 
  -3  -3  12      141.43      127.37      7.31 o 
  -2  -3  12     2187.98     2133.94     32.67 o 
  -1  -3  12       15.92       20.05      3.06 o 
   0  -3  12      858.07      791.72     12.45 o 
   1  -3  12      890.46      945.03     13.83 o 
   2  -3  12      510.67      521.40      9.75 o 
   3  -3  12        1.85        3.16      2.74 o 
   4  -3  12      523.39      516.19     12.40 o 
   5  -3  12       74.40       72.57      5.28 o 
   6  -3  12        2.75       -1.84      4.61 o 
  -7  -2  12       33.93       31.49      5.57 o 
  -6  -2  12        7.74        4.46      3.34 o 
  -5  -2  12      148.19      141.19      6.42 o 
  -4  -2  12      896.94      863.81     17.31 o 
  -3  -2  12       35.90       22.93      3.72 o 
  -2  -2  12     1006.87      986.63     17.44 o 
  -1  -2  12      166.02      164.54      7.48 o 
   0  -2  12      591.09      590.71      9.16 o 
   1  -2  12       55.19       64.94      3.15 o 
   2  -2  12       49.64       46.26      2.71 o 
   3  -2  12       31.76       39.52      3.87 o 
   4  -2  12        5.52        8.12      4.26 o 
   5  -2  12       16.51       12.25      3.90 o 
   6  -2  12      249.31      237.97     13.43 o 
  -7  -1  12        9.22       10.35      4.48 o 
  -6  -1  12      496.24      481.78     11.67 o 
  -5  -1  12      171.88      163.51      6.41 o 
  -4  -1  12       68.00       54.28      3.93 o 
  -3  -1  12      526.74      533.56     11.40 o 
  -2  -1  12       16.13       19.08      3.02 o 
  -1  -1  12       12.63       16.04      2.56 o 
   0  -1  12      233.56      238.17      6.57 o 
   1  -1  12      470.49      469.05      8.63 o 
   2  -1  12      289.12      296.59      5.37 o 
   3  -1  12        0.59       -0.66      2.19 o 
   4  -1  12      297.83      275.58     17.84 o 
   5  -1  12      322.73      317.29      9.84 o 
   6  -1  12       69.38       61.82      8.64 o 
  -7   0  12      256.03      239.84      9.47 o 
  -6   0  12       35.17       28.22      4.81 o 
  -5   0  12      174.42      184.83      5.94 o 
  -4   0  12      309.18      325.57      8.38 o 
  -3   0  12      452.81      459.10     10.27 o 
  -2   0  12      164.34      152.02      5.84 o 
  -1   0  12     1916.85     1909.34     29.33 o 
   0   0  12     1297.38     1275.29     18.99 o 
   1   0  12      360.16      374.57      7.64 o 
   2   0  12       18.66       20.36      2.72 o 
   3   0  12      577.42      576.39      8.19 o 
   4   0  12      172.48      185.87      6.52 o 
   5   0  12       58.70       44.64      9.91 o 
   6   0  12       21.49       23.11      5.38 o 
  -7   1  12      113.04      127.78      6.90 o 
  -6   1  12       97.66       98.38      5.05 o 
  -5   1  12      630.76      627.04     13.18 o 
  -4   1  12      165.97      158.96      5.76 o 
  -3   1  12      186.15      182.84      5.69 o 
  -2   1  12      167.39      163.63      5.98 o 
  -1   1  12      187.16      183.04      7.27 o 
   0   1  12      358.43      353.13     11.08 o 
   1   1  12       88.25       79.61      7.90 o 
   2   1  12      428.94      418.78      9.67 o 
   3   1  12      265.21      275.20      7.31 o 
   4   1  12      257.65      249.12      7.41 o 
   5   1  12        5.88        4.62      3.99 o 
   6   1  12      217.94      220.35      8.88 o 
  -7   2  12      159.67      166.78      6.59 o 
  -6   2  12       86.99       91.17      5.73 o 
  -5   2  12        3.28        2.81      2.91 o 
  -4   2  12      559.86      546.94     11.32 o 
  -3   2  12      518.32      536.84     11.50 o 
  -2   2  12      554.07      537.05     13.56 o 
  -1   2  12      232.98      227.11      8.65 o 
   0   2  12     1660.23     1626.46     31.62 o 
   1   2  12      300.66      308.00      7.10 o 
   2   2  12       84.26       97.95      5.21 o 
   3   2  12      159.05      147.41      5.81 o 
   4   2  12       13.25       16.55      4.82 o 
   5   2  12       40.46       28.52      8.78 o 
  -7   3  12       86.64       88.89     12.52 o 
  -6   3  12       16.54       14.37      4.79 o 
  -5   3  12      270.67      276.08      9.22 o 
  -4   3  12      388.55      401.06      9.49 o 
  -3   3  12      155.99      155.25      9.42 o 
  -2   3  12      246.24      241.75     13.32 o 
  -1   3  12      146.92      148.56      7.49 o 
   0   3  12        4.23        5.85      4.10 o 
   1   3  12       14.89       11.75      3.57 o 
   2   3  12      257.86      259.60     13.06 o 
   3   3  12      137.74      144.20      6.64 o 
   4   3  12       44.86       39.13      5.89 o 
   5   3  12        6.84       18.81      7.10 o 
  -6   4  12      288.02      295.76     13.09 o 
  -5   4  12       68.64       73.37      4.21 o 
  -4   4  12       33.88       34.88      3.66 o 
  -3   4  12      356.28      339.55     10.52 o 
  -2   4  12       30.37       24.45      4.65 o 
  -1   4  12       14.35       12.35      3.97 o 
   0   4  12      130.29      121.84      5.82 o 
   1   4  12      603.82      604.75     18.74 o 
   2   4  12       10.41       14.53      3.40 o 
   3   4  12        0.18        4.18      3.83 o 
   4   4  12       63.44       60.85      6.69 o 
  -6   5  12        3.06        5.71      5.55 o 
  -5   5  12      268.08      277.22     12.03 o 
  -4   5  12      224.85      226.97     11.44 o 
  -3   5  12      164.09      155.76      7.72 o 
  -2   5  12       46.19       53.50      5.43 o 
  -1   5  12      201.15      223.13      9.83 o 
   0   5  12       12.84       13.97      3.78 o 
   1   5  12        1.96        1.57      3.86 o 
   2   5  12       59.75       57.24      4.62 o 
   3   5  12      193.25      192.52      8.33 o 
  -5   6  12      180.05      182.04     24.71 o 
  -4   6  12        5.90        6.12      4.62 o 
  -3   6  12      229.43      214.86     15.01 o 
  -2   6  12      302.72      296.73     11.40 o 
  -1   6  12       33.86       43.00     14.15 o 
   0   6  12        3.09        2.75      3.62 o 
   1   6  12      293.22      295.75     12.82 o 
   2   6  12      125.55      127.25      6.98 o 
  -4   7  12      207.86      215.27      9.74 o 
  -3   7  12      411.43      424.28     14.01 o 
  -2   7  12       40.16       38.48      6.21 o 
  -1   7  12        3.02        0.80      4.73 o 
   0   7  12      290.83      272.96     10.31 o 
   1   7  12        2.08        0.56      4.42 o 
  -2   8  12      141.70      154.06     27.72 o 
  -1   8  12      212.13      204.28      8.08 o 
  -1 -11  13      290.05      291.93     11.87 o 
   0 -11  13        7.29        5.11      3.81 o 
   1 -11  13       47.87       50.20      5.78 o 
   2 -11  13      116.12      142.03      8.40 o 
   3 -11  13       80.63       89.56      7.14 o 
  -3 -10  13        6.39        5.64      5.32 o 
  -2 -10  13       20.24       17.07      5.56 o 
  -1 -10  13       57.13       48.75      6.36 o 
   0 -10  13       91.85       91.80      7.29 o 
   1 -10  13       37.07       38.51      4.45 o 
   2 -10  13      127.97      137.80      6.33 o 
   3 -10  13        2.75        0.78      6.13 o 
   4 -10  13      135.88      141.19     16.01 o 
  -4  -9  13      107.24      109.08      6.88 o 
  -3  -9  13        0.27       -0.99      6.67 o 
  -2  -9  13      102.11      108.32      6.59 o 
  -1  -9  13        4.23        6.79      7.26 o 
   0  -9  13        6.05        9.10      3.10 o 
   1  -9  13        7.76       13.14      3.58 o 
   2  -9  13       71.19       77.24      4.95 o 
   3  -9  13        6.67        3.79      3.33 o 
   4  -9  13       19.36       27.52      9.83 o 
   5  -9  13        6.85        3.38      7.29 o 
  -4  -8  13       59.85       66.86      5.54 o 
  -3  -8  13        7.24        4.99      3.31 o 
  -2  -8  13      154.28      152.11      6.04 o 
  -1  -8  13       40.18       40.81      3.76 o 
   0  -8  13      135.07      120.30      5.05 o 
   1  -8  13      239.07      230.34      7.18 o 
   2  -8  13      238.39      252.55      6.89 o 
   3  -8  13        4.45        6.29      3.51 o 
   4  -8  13      272.97      291.70     25.29 o 
   5  -8  13      141.89      135.91      9.16 o 
  -5  -7  13      109.71      117.25      7.56 o 
  -4  -7  13      170.03      167.85      8.25 o 
  -3  -7  13        7.89       11.09      3.27 o 
  -2  -7  13        5.35        5.17      2.94 o 
  -1  -7  13      529.49      491.72     10.12 o 
   0  -7  13      492.38      489.50      9.88 o 
   1  -7  13      350.20      316.58      9.58 o 
   2  -7  13       40.54       43.74      3.51 o 
   3  -7  13      198.98      200.00      9.63 o 
   4  -7  13      359.05      362.44      9.25 o 
   5  -7  13      132.83      126.27      8.74 o 
  -6  -6  13       25.49       25.01      7.22 o 
  -5  -6  13       58.68       51.31      5.88 o 
  -4  -6  13       29.87       27.05      4.66 o 
  -3  -6  13       14.21       13.10      3.85 o 
  -2  -6  13      468.67      462.29      9.55 o 
  -1  -6  13       64.23       62.85      3.93 o 
   0  -6  13       18.18       11.22      2.65 o 
   1  -6  13      186.18      193.72      4.93 o 
   2  -6  13      341.77      345.50      8.43 o 
   3  -6  13        1.38        0.03      3.43 o 
   4  -6  13       94.58       99.94      5.31 o 
   5  -6  13        4.57        1.11      4.81 o 
   6  -6  13       41.12       32.39      8.29 o 
  -6  -5  13      261.14      257.77     11.51 o 
  -5  -5  13       27.26       25.91      4.59 o 
  -4  -5  13      161.57      163.54      7.51 o 
  -3  -5  13      515.81      501.63     16.73 o 
  -2  -5  13       43.49       39.77      4.24 o 
  -1  -5  13      242.94      227.71      5.65 o 
   0  -5  13      567.28      541.19     10.23 o 
   1  -5  13       35.24       41.44      2.79 o 
   2  -5  13        0.03       -0.18      2.19 o 
   3  -5  13       55.43       47.53      4.00 o 
   4  -5  13      568.42      572.11     12.02 o 
   5  -5  13       10.76        7.86      3.38 o 
   6  -5  13        3.57        3.19      6.60 o 
  -6  -4  13       24.03       29.64      4.94 o 
  -5  -4  13      160.52      154.11      7.51 o 
  -4  -4  13      186.11      184.69      7.64 o 
  -3  -4  13       68.19       70.19      5.69 o 
  -2  -4  13        6.10        4.88      3.46 o 
  -1  -4  13       37.62       31.06      2.86 o 
   0  -4  13      260.80      254.69      6.55 o 
   1  -4  13       30.54       39.51      5.10 o 
   2  -4  13       58.22       53.91      3.52 o 
   3  -4  13      139.86      144.53      8.39 o 
   4  -4  13       11.09        6.31      5.31 o 
   5  -4  13       86.57       95.33     11.67 o 
   6  -4  13      270.46      235.68     14.12 o 
  -6  -3  13      478.73      511.30     13.19 o 
  -5  -3  13       21.16       22.21      4.14 o 
  -4  -3  13        1.61       -1.11      2.94 o 
  -3  -3  13      364.17      387.61     10.29 o 
  -2  -3  13      134.40      130.86      5.78 o 
  -1  -3  13        7.27        5.99      2.72 o 
   0  -3  13      358.20      344.17      7.58 o 
   1  -3  13      246.55      251.14      6.43 o 
   2  -3  13       34.46       39.97      3.04 o 
   3  -3  13       79.11       76.83      4.87 o 
   4  -3  13       89.42       97.17      7.43 o 
   5  -3  13      282.49      258.14      8.94 o 
   6  -3  13       12.47        2.41      6.54 o 
  -7  -2  13       28.54       32.78      5.68 o 
  -6  -2  13      159.78      191.28      7.81 o 
  -5  -2  13      208.07      214.82     13.11 o 
  -4  -2  13      793.26      767.61     15.55 o 
  -3  -2  13       49.40       50.58      7.46 o 
  -2  -2  13       11.02        9.21      2.88 o 
  -1  -2  13      592.55      581.75     11.06 o 
   0  -2  13      248.62      247.50      6.07 o 
   1  -2  13       76.82       73.45      3.84 o 
   2  -2  13       22.31       24.83      2.87 o 
   3  -2  13      422.41      447.46     15.90 o 
   4  -2  13        1.90        0.48      3.30 o 
   5  -2  13       36.92       36.64      4.69 o 
   6  -2  13        4.63       11.49      6.95 o 
  -7  -1  13      208.80      216.52      9.66 o 
  -6  -1  13       91.13       83.43      5.37 o 
  -5  -1  13      348.76      371.16     12.51 o 
  -4  -1  13        8.02        7.25      3.06 o 
  -3  -1  13      328.48      312.71      8.62 o 
  -2  -1  13      528.28      517.42     11.58 o 
  -1  -1  13      340.55      335.47      7.99 o 
   0  -1  13      104.09       98.80      5.20 o 
   1  -1  13      637.33      605.44     15.40 o 
   2  -1  13      438.49      442.04      8.84 o 
   3  -1  13        0.36        0.88      2.80 o 
   4  -1  13        7.77        7.56      3.68 o 
   5  -1  13      106.16      105.54     10.11 o 
   6  -1  13      152.99      151.38      7.53 o 
  -7   0  13       16.48        7.78      4.30 o 
  -6   0  13       57.46       62.88      4.67 o 
  -5   0  13       89.56      101.36      4.90 o 
  -4   0  13      256.86      238.18      7.42 o 
  -3   0  13      643.09      630.36     14.97 o 
  -2   0  13      114.37      107.48      5.39 o 
  -1   0  13      515.53      509.82     11.50 o 
   0   0  13      261.79      261.83      8.22 o 
   1   0  13       41.98       44.45      3.31 o 
   2   0  13       18.72       14.43      4.12 o 
   3   0  13        6.88       12.36      5.29 o 
   4   0  13       77.06       87.91      4.88 o 
   5   0  13       25.94       24.48      4.62 o 
  -7   1  13       48.86       54.80      5.01 o 
  -6   1  13      186.70      197.38      7.57 o 
  -5   1  13      542.23      533.09     11.49 o 
  -4   1  13       37.89       49.37      4.01 o 
  -3   1  13      190.14      171.32      6.50 o 
  -2   1  13      414.77      383.25      9.72 o 
  -1   1  13        8.29       13.26      3.18 o 
   0   1  13       34.68       49.89      6.21 o 
   1   1  13      120.33      112.78      5.22 o 
   2   1  13      379.13      375.68     10.06 o 
   3   1  13       51.54       52.85      4.63 o 
   4   1  13       26.44       18.86      4.83 o 
   5   1  13      124.27      128.88      7.04 o 
  -6   2  13      483.29      485.47      9.78 o 
  -5   2  13        1.40        7.12      4.48 o 
  -4   2  13      254.97      269.33      7.90 o 
  -3   2  13      745.27      723.55     21.16 o 
  -2   2  13      771.86      729.50     14.65 o 
  -1   2  13        2.19        2.55      3.54 o 
   0   2  13      360.91      345.09     11.51 o 
   1   2  13      245.82      273.58     17.81 o 
   2   2  13       37.63       39.10      4.34 o 
   3   2  13       40.97       27.64      4.16 o 
   4   2  13        9.25       10.46      4.89 o 
   5   2  13        6.27       11.46      6.48 o 
  -6   3  13      103.37      117.17      7.66 o 
  -5   3  13      343.14      360.91      8.89 o 
  -4   3  13      457.20      455.32     10.75 o 
  -3   3  13       47.12       48.22      4.28 o 
  -2   3  13      121.47      109.89     10.70 o 
  -1   3  13      384.03      397.12     12.44 o 
   0   3  13      106.74      103.33      7.11 o 
   1   3  13        0.97       -4.58      2.92 o 
   2   3  13       98.72       87.31      4.88 o 
   3   3  13      249.59      251.35      8.80 o 
   4   3  13       29.14       24.09      5.71 o 
  -6   4  13       12.86       17.19     10.14 o 
  -5   4  13       22.55       22.00      3.36 o 
  -4   4  13       27.06       27.63      3.89 o 
  -3   4  13      494.75      491.28     15.12 o 
  -2   4  13      103.33      103.33      6.72 o 
  -1   4  13      242.94      233.43     13.83 o 
   0   4  13       13.43       17.68      4.83 o 
   1   4  13      884.47      919.45     18.20 o 
   2   4  13      113.09      118.95      5.69 o 
   3   4  13        6.64        5.04      4.18 o 
   4   4  13       20.62       22.26      6.78 o 
  -5   5  13      329.88      333.71      9.01 o 
  -4   5  13      279.66      272.96     13.63 o 
  -3   5  13      354.38      368.61     12.03 o 
  -2   5  13      149.32      143.42      8.26 o 
  -1   5  13     1163.21     1113.73     25.28 o 
   0   5  13      145.97      146.52      7.69 o 
   1   5  13       28.49       30.22      4.78 o 
   2   5  13       55.00       62.63      5.00 o 
   3   5  13      177.20      183.97     10.36 o 
  -4   6  13       39.48       47.92      8.89 o 
  -3   6  13       71.08       67.97      6.41 o 
  -2   6  13      220.69      225.77     16.57 o 
  -1   6  13      355.42      366.42     13.48 o 
   0   6  13       57.17       60.58      6.13 o 
   1   6  13       55.01       55.65      7.27 o 
   2   6  13      334.54      324.70      9.39 o 
  -3   7  13      137.38      141.52      8.82 o 
  -2   7  13       39.81       49.03     10.50 o 
  -1   7  13        3.60        6.65      5.37 o 
   0   7  13      121.61      116.01     11.97 o 
   0 -11  14        3.00        2.02      5.21 o 
   1 -11  14        0.94        3.61      3.97 o 
   2 -11  14        3.31        1.87      4.26 o 
  -2 -10  14      239.56      223.54     10.82 o 
  -1 -10  14        0.41       -3.28      4.69 o 
   0 -10  14       12.06       11.52      5.12 o 
   1 -10  14      202.62      211.73      7.59 o 
   2 -10  14      114.80      100.76      8.14 o 
   3 -10  14      101.76      100.22     10.36 o 
  -3  -9  14        3.89        0.18      3.61 o 
  -2  -9  14      123.64      126.10     19.67 o 
  -1  -9  14      259.92      230.42     10.41 o 
   0  -9  14       80.16       81.96      6.75 o 
   1  -9  14       71.71       86.73      5.24 o 
   2  -9  14       40.12       38.97      4.35 o 
   3  -9  14        9.20       10.23      3.67 o 
   4  -9  14       39.21       46.18      8.76 o 
  -4  -8  14        5.31        2.06      3.76 o 
  -3  -8  14       91.33       98.12      5.51 o 
  -2  -8  14       42.28       50.52      4.40 o 
  -1  -8  14       50.95       47.06      4.22 o 
   0  -8  14       15.17        6.49      4.16 o 
   1  -8  14       13.64       12.03      3.25 o 
   2  -8  14      113.56      137.86      7.22 o 
   3  -8  14       82.49       79.86      6.18 o 
   4  -8  14       11.39       11.68      6.76 o 
   5  -8  14       51.23       50.52      8.83 o 
  -5  -7  14       39.14       45.40      6.12 o 
  -4  -7  14       40.59       44.10      5.61 o 
  -3  -7  14       75.41       70.65      8.23 o 
  -2  -7  14        5.96       11.68      3.15 o 
  -1  -7  14      112.78      108.57      5.17 o 
   0  -7  14       56.34       56.97      3.90 o 
   1  -7  14       11.12        9.90      2.94 o 
   2  -7  14      180.26      185.20      6.06 o 
   3  -7  14        2.42        1.39      3.16 o 
   4  -7  14        2.10        0.93      3.36 o 
   5  -7  14      109.86       80.05     32.43 o 
  -5  -6  14      118.05      117.82      7.79 o 
  -4  -6  14       21.48       15.36      4.49 o 
  -3  -6  14       79.55       82.03      5.87 o 
  -2  -6  14      211.65      221.02      9.79 o 
  -1  -6  14       41.17       41.91      4.71 o 
   0  -6  14      198.96      174.51      9.60 o 
   1  -6  14       17.59       22.79      3.16 o 
   2  -6  14       59.61       59.75      3.68 o 
   3  -6  14      210.07      212.23      7.14 o 
   4  -6  14        1.14        1.67      3.77 o 
   5  -6  14       67.48       66.99      7.36 o 
  -6  -5  14       70.61       77.78      6.64 o 
  -5  -5  14        0.09        4.18      3.95 o 
  -4  -5  14      190.32      191.64      9.42 o 
  -3  -5  14      202.91      207.11      8.30 o 
  -2  -5  14      227.05      226.95      8.36 o 
  -1  -5  14       20.19       20.66      3.03 o 
   0  -5  14     1136.19     1057.25     18.26 o 
   1  -5  14      139.36      146.42      5.96 o 
   2  -5  14      136.45      129.04      5.89 o 
   3  -5  14      297.09      292.86      9.10 o 
   4  -5  14       35.71       46.16      5.40 o 
   5  -5  14       14.02        8.69      3.73 o 
  -6  -4  14       19.28       18.23      4.71 o 
  -5  -4  14       22.36       14.69      4.25 o 
  -4  -4  14      174.39      172.45      7.67 o 
  -3  -4  14        6.26        4.91      3.35 o 
  -2  -4  14       54.06       53.07      5.44 o 
  -1  -4  14      432.12      441.74     14.05 o 
   0  -4  14      191.11      180.05      6.40 o 
   1  -4  14        5.70        9.42      2.99 o 
   2  -4  14      208.30      199.83      5.87 o 
   3  -4  14      156.61      170.54      7.05 o 
   4  -4  14       92.18      100.73      6.10 o 
   5  -4  14        2.18       -2.79      3.85 o 
  -6  -3  14       89.23       87.81      7.57 o 
  -5  -3  14       60.23       47.17      7.01 o 
  -4  -3  14       18.59       18.99      3.85 o 
  -3  -3  14      575.63      563.87     15.41 o 
  -2  -3  14       53.51       55.28      5.28 o 
  -1  -3  14      239.72      236.32      9.53 o 
   0  -3  14      503.63      476.67     10.40 o 
   1  -3  14      602.21      592.92     13.80 o 
   2  -3  14       67.49       69.51      4.68 o 
   3  -3  14       37.30       36.29      4.93 o 
   4  -3  14       73.87       76.60      7.37 o 
   5  -3  14      115.04      128.24      6.85 o 
  -6  -2  14      152.40      138.05      7.24 o 
  -5  -2  14      334.21      350.32     13.47 o 
  -4  -2  14      286.60      295.09      9.17 o 
  -3  -2  14      276.53      265.60     18.09 o 
  -2  -2  14       66.18       59.98      5.29 o 
  -1  -2  14     1231.41     1260.95     21.98 o 
   0  -2  14      175.31      176.66     13.16 o 
   1  -2  14      142.62      155.05      5.27 o 
   2  -2  14       85.58       87.98      4.38 o 
   3  -2  14      404.48      395.34     19.62 o 
   4  -2  14      169.36      191.65     10.00 o 
   5  -2  14        6.23        8.46      4.27 o 
  -6  -1  14       58.64       53.58      4.96 o 
  -5  -1  14      603.01      604.92     13.69 o 
  -4  -1  14       25.55       28.97      3.86 o 
  -3  -1  14       76.15       83.73      5.84 o 
  -2  -1  14      255.69      252.44      8.28 o 
  -1  -1  14       66.77       70.97      4.80 o 
   0  -1  14      143.83      146.67      6.35 o 
   1  -1  14      428.91      399.27      8.52 o 
   2  -1  14      259.85      259.24      6.96 o 
   3  -1  14       81.32       90.89      8.51 o 
   4  -1  14        9.49       11.70      3.79 o 
   5  -1  14      100.21      100.50      6.41 o 
  -6   0  14      213.13      229.23      8.04 o 
  -5   0  14      120.82      149.63      7.77 o 
  -4   0  14      455.91      439.49     10.82 o 
  -3   0  14     1258.14     1184.68     20.99 o 
  -2   0  14       74.99       72.57      4.82 o 
  -1   0  14        2.44        7.35      3.10 o 
   0   0  14      438.61      436.53     11.04 o 
   1   0  14      161.70      173.50      5.86 o 
   2   0  14       38.07       42.10      5.17 o 
   3   0  14      122.47      126.67      9.70 o 
   4   0  14      152.37      156.59     11.17 o 
   5   0  14        0.74       -2.70      4.76 o 
  -6   1  14       52.64       50.99      6.03 o 
  -5   1  14      143.76      127.38      5.91 o 
  -4   1  14      328.92      321.36     14.53 o 
  -3   1  14      138.33      129.97      6.12 o 
  -2   1  14      220.41      199.22     10.63 o 
  -1   1  14      612.91      594.41     13.33 o 
   0   1  14        3.18        3.35      3.44 o 
   1   1  14      300.40      301.86      7.62 o 
   2   1  14      550.55      538.86     12.36 o 
   3   1  14      184.49      214.34     12.61 o 
   4   1  14       20.78       13.09      4.98 o 
   5   1  14       52.17       44.51      8.26 o 
  -6   2  14       81.67       85.93      4.64 o 
  -5   2  14      153.04      151.49      6.21 o 
  -4   2  14       81.02       99.03      7.33 o 
  -3   2  14      448.69      459.19     13.26 o 
  -2   2  14      147.69      122.00      6.58 o 
  -1   2  14       86.34       82.73      5.39 o 
   0   2  14      128.72      115.59      9.89 o 
   1   2  14      715.89      691.56     19.83 o 
   2   2  14       23.69       28.83      4.29 o 
   3   2  14        1.60       -2.45      4.42 o 
   4   2  14      141.43      120.69      8.37 o 
  -6   3  14       30.44       35.27      7.15 o 
  -5   3  14      168.12      166.10      6.34 o 
  -4   3  14      386.10      375.51     10.11 o 
  -3   3  14       44.18       49.94      4.75 o 
  -2   3  14       97.17       93.04     10.34 o 
  -1   3  14      393.08      370.25     12.38 o 
   0   3  14        5.86        0.41      4.14 o 
   1   3  14        7.53        5.50      4.85 o 
   2   3  14       36.84       40.88      5.22 o 
   3   3  14      270.53      284.70     20.23 o 
   4   3  14        3.67       -1.04      9.33 o 
  -5   4  14      637.46      656.10     13.83 o 
  -4   4  14       13.70       14.18      3.75 o 
  -3   4  14      209.63      222.56     20.81 o 
  -2   4  14      915.61      904.44     21.52 o 
  -1   4  14      784.80      739.96     19.35 o 
   0   4  14       26.32       24.98      5.52 o 
   1   4  14       86.83       83.23      7.79 o 
   2   4  14      242.03      245.24      7.94 o 
   3   4  14       25.89       32.44      6.14 o 
  -5   5  14       35.41       44.24      4.45 o 
  -4   5  14      210.98      213.06      9.68 o 
  -3   5  14      223.82      248.40     10.55 o 
  -2   5  14       54.16       59.68      6.48 o 
  -1   5  14       62.97       45.73      6.47 o 
   0   5  14       65.64       70.96      7.51 o 
   1   5  14       17.99       26.49      4.88 o 
   2   5  14        0.07       -1.14      3.70 o 
  -3   6  14        0.63        2.14      4.62 o 
  -2   6  14      301.23      290.83     37.20 o 
  -1   6  14      215.80      210.88     10.92 o 
   0   6  14       31.13       36.31      9.11 o 
   1   6  14        3.88        0.84      4.73 o 
  -1 -10  15       70.66       71.31      7.50 o 
   0 -10  15       21.29       14.67      5.54 o 
   1 -10  15       77.89       76.31      5.25 o 
   2 -10  15        5.46        5.29      4.41 o 
  -3  -9  15        1.10       -3.76      3.63 o 
  -2  -9  15       76.41       69.09      6.11 o 
  -1  -9  15       23.02       31.29      7.45 o 
   0  -9  15      157.62      162.05      9.07 o 
   1  -9  15        3.31        1.01      4.73 o 
   2  -9  15        9.55        9.45      4.24 o 
   3  -9  15      107.47      114.72      6.84 o 
  -4  -8  15        4.30        5.25      5.67 o 
  -3  -8  15      111.14      115.93      9.25 o 
  -2  -8  15      129.65      149.27      6.48 o 
  -1  -8  15       89.01       99.81      5.43 o 
   0  -8  15        7.76        7.19      4.43 o 
   1  -8  15       69.75       63.93      9.81 o 
   2  -8  15      199.21      197.36      7.88 o 
   3  -8  15       11.04        9.71      3.78 o 
   4  -8  15       26.11       16.61      4.05 o 
  -4  -7  15      100.90      120.21      7.77 o 
  -3  -7  15      614.48      626.70     15.80 o 
  -2  -7  15       50.63       49.79      4.36 o 
  -1  -7  15      105.98      108.90      5.36 o 
   0  -7  15      300.60      301.97      9.00 o 
   1  -7  15        4.00        3.12      4.10 o 
   2  -7  15       51.31       56.44      4.63 o 
   3  -7  15      169.15      170.47      6.77 o 
   4  -7  15       44.56       53.15      4.84 o 
  -5  -6  15      143.09      139.06     10.05 o 
  -4  -6  15       18.85       17.52      4.76 o 
  -3  -6  15        2.17        3.93      3.80 o 
  -2  -6  15        3.89        4.49      3.80 o 
  -1  -6  15      175.42      196.10      6.54 o 
   0  -6  15       15.05        9.01      3.43 o 
   1  -6  15       71.70       83.90      6.38 o 
   2  -6  15      152.10      138.78      5.08 o 
   3  -6  15      177.75      196.20     11.43 o 
   4  -6  15        0.43        0.24      3.50 o 
   5  -6  15      264.52      247.70     14.18 o 
  -5  -5  15       59.71       58.45      6.00 o 
  -4  -5  15        9.21       13.25      4.25 o 
  -3  -5  15      248.63      253.46      9.35 o 
  -2  -5  15      210.62      204.38      8.17 o 
  -1  -5  15       39.30       44.14      8.27 o 
   0  -5  15       11.73        7.76      3.15 o 
   1  -5  15      203.46      205.90      7.50 o 
   2  -5  15       29.23       39.00      8.28 o 
   3  -5  15      148.08      160.08     10.17 o 
   4  -5  15        2.15        5.70      3.64 o 
   5  -5  15      195.28      213.56      7.79 o 
  -5  -4  15      636.60      669.50     15.93 o 
  -4  -4  15      442.26      471.44     16.51 o 
  -3  -4  15       15.00       13.17      3.90 o 
  -2  -4  15      180.13      185.21     10.69 o 
  -1  -4  15      718.33      718.86     18.61 o 
   0  -4  15       86.52      105.11      7.30 o 
   1  -4  15       90.16      106.40      5.51 o 
   2  -4  15       13.75       15.83      6.31 o 
   3  -4  15      162.97      150.59     14.10 o 
   4  -4  15       92.62       90.62      6.01 o 
   5  -4  15       48.21       41.13      5.24 o 
  -6  -3  15       43.84       46.15      9.42 o 
  -5  -3  15      280.46      289.46      9.92 o 
  -4  -3  15        5.67        7.40      3.73 o 
  -3  -3  15       50.07       50.54      6.26 o 
  -2  -3  15      690.63      677.41     21.88 o 
  -1  -3  15     1397.30     1363.78     28.68 o 
   0  -3  15      137.56      143.45      7.88 o 
   1  -3  15      710.81      661.79     13.51 o 
   2  -3  15      258.30      249.50      8.00 o 
   3  -3  15      156.06      161.60     10.89 o 
   4  -3  15       77.05       80.99      5.69 o 
   5  -3  15       30.41       35.62     11.13 o 
  -6  -2  15       10.01        9.49      4.17 o 
  -5  -2  15      131.03      133.91     11.08 o 
  -4  -2  15       68.15       68.93      5.22 o 
  -3  -2  15      576.14      557.18     15.26 o 
  -2  -2  15      109.00      107.98      5.98 o 
  -1  -2  15       58.00       56.28      4.79 o 
   0  -2  15       97.05      102.36      7.45 o 
   1  -2  15       48.82       55.38      3.91 o 
   2  -2  15        6.77        5.08      2.90 o 
   3  -2  15        3.10       -7.95      4.82 o 
   4  -2  15        7.68        6.82      3.84 o 
   5  -2  15       32.14       42.44      6.13 o 
  -6  -1  15       10.70        8.33      3.97 o 
  -5  -1  15       49.21       41.20      4.72 o 
  -4  -1  15      163.57      163.42      7.07 o 
  -3  -1  15        4.82        9.56      3.57 o 
  -2  -1  15      278.40      278.55      8.98 o 
  -1  -1  15      285.43      285.68      9.12 o 
   0  -1  15        2.09        1.13      3.28 o 
   1  -1  15      179.52      181.12      6.06 o 
   2  -1  15      341.04      342.98     14.86 o 
   3  -1  15      118.47      119.56      9.70 o 
   4  -1  15       58.19       44.51      7.95 o 
   5  -1  15       57.40       45.32      7.61 o 
  -6   0  15       86.21       91.10      9.45 o 
  -5   0  15       81.93       78.10      4.90 o 
  -4   0  15      299.46      315.32      9.54 o 
  -3   0  15      113.89      116.83      7.88 o 
  -2   0  15      107.57      121.75      9.22 o 
  -1   0  15        0.65        0.80      3.11 o 
   0   0  15      677.05      670.53     14.81 o 
   1   0  15      101.05      111.36      5.43 o 
   2   0  15       38.93       43.88      3.98 o 
   3   0  15       24.49       32.58      7.04 o 
   4   0  15       74.73       81.69      9.01 o 
  -6   1  15       20.11       18.97      6.94 o 
  -5   1  15       58.19       57.38      5.84 o 
  -4   1  15      353.06      326.49      9.50 o 
  -3   1  15       10.14        7.46      3.45 o 
  -2   1  15      146.66      150.20      7.04 o 
  -1   1  15      222.32      229.68      8.34 o 
   0   1  15       93.42       97.91      6.00 o 
   1   1  15      174.24      174.97      7.89 o 
   2   1  15       45.42       43.79      4.25 o 
   3   1  15      165.74      180.75     12.24 o 
   4   1  15      154.38      157.93     11.89 o 
  -5   2  15       85.90       95.46      8.18 o 
  -4   2  15      109.52      110.04      6.11 o 
  -3   2  15      231.59      251.35      8.68 o 
  -2   2  15      282.71      278.69      9.21 o 
  -1   2  15      110.77      110.97      6.74 o 
   0   2  15        8.26        7.37      3.90 o 
   1   2  15      332.62      341.64     33.16 o 
   2   2  15       49.48       56.69      5.30 o 
   3   2  15        1.03        0.19      6.10 o 
  -5   3  15       85.80       83.95      5.20 o 
  -4   3  15       35.17       33.87      4.40 o 
  -3   3  15      179.43      164.52      9.39 o 
  -2   3  15       14.78        7.79      3.74 o 
  -1   3  15      269.02      256.87     11.05 o 
   0   3  15      157.29      159.49      9.37 o 
   1   3  15        6.17       11.07      5.39 o 
   2   3  15       26.35       25.91      5.46 o 
   3   3  15      117.50      122.69     17.20 o 
  -4   4  15       21.72       20.04      4.27 o 
  -3   4  15       77.24       86.49      6.07 o 
  -2   4  15      192.99      185.94      9.57 o 
  -1   4  15        5.30        3.98      4.52 o 
   0   4  15        2.60       -0.99      4.85 o 
   1   4  15       52.96       59.33      7.47 o 
   2   4  15      146.83      150.58      6.72 o 
  -3   5  15       85.10       86.76     10.70 o 
  -2   5  15       21.79       20.54      5.73 o 
  -1   5  15        4.18        8.49      8.34 o 
   0   5  15      264.14      262.01     12.51 o 
   1   5  15        8.93        5.76      5.85 o 
   0 -10  16       18.05        7.01     13.43 o 
   1 -10  16       12.50       11.11     14.01 o 
  -2  -9  16        4.79        2.73      4.56 o 
  -1  -9  16      106.24      119.09     10.02 o 
   0  -9  16        1.76        4.25      5.19 o 
   1  -9  16        4.47       10.92      5.18 o 
   2  -9  16       77.00       89.70      6.10 o 
   3  -9  16       60.54       58.35      7.78 o 
  -3  -8  16       17.38       21.24      4.27 o 
  -2  -8  16       76.30       82.80      6.77 o 
  -1  -8  16       58.59       62.67      5.77 o 
   0  -8  16       25.60       24.99      6.31 o 
   1  -8  16       29.76       23.65      5.58 o 
   2  -8  16       22.40       23.52     11.86 o 
   3  -8  16       63.72       73.09     10.33 o 
  -4  -7  16       73.11       72.04      6.78 o 
  -3  -7  16       62.32       73.78      8.84 o 
  -2  -7  16        2.69       10.56      3.49 o 
  -1  -7  16       14.62        3.68      3.18 o 
   0  -7  16      100.66       94.79      5.90 o 
   1  -7  16      338.68      347.11     14.88 o 
   2  -7  16      144.94      117.31      9.61 o 
   3  -7  16       67.92       72.25      5.11 o 
   4  -7  16      101.04      104.38      6.20 o 
  -4  -6  16        5.21        5.43      4.54 o 
  -3  -6  16        9.27        0.59      4.03 o 
  -2  -6  16       76.90       85.13      6.39 o 
  -1  -6  16      249.05      266.56      7.76 o 
   0  -6  16       50.25       61.02      9.35 o 
   1  -6  16       10.58        1.97      5.88 o 
   2  -6  16       54.16       54.66      5.95 o 
   3  -6  16       15.15       17.15      3.75 o 
   4  -6  16       71.93       77.36      5.44 o 
  -5  -5  16       46.11       55.59      6.03 o 
  -4  -5  16       32.94       33.82      5.20 o 
  -3  -5  16      128.37      128.75      7.28 o 
  -2  -5  16      280.54      294.18     10.23 o 
  -1  -5  16        7.65       10.61      3.50 o 
   0  -5  16       35.96       34.21      4.47 o 
   1  -5  16      489.12      498.86     12.03 o 
   2  -5  16        6.63        7.25      4.26 o 
   3  -5  16        0.69        6.35      5.51 o 
   4  -5  16      218.45      219.75      7.85 o 
  -5  -4  16        8.91        7.18      6.30 o 
  -4  -4  16       65.44       65.38      6.03 o 
  -3  -4  16       21.08       14.31      4.20 o 
  -2  -4  16        0.14       -1.27      3.97 o 
  -1  -4  16        3.99       11.29      5.95 o 
   0  -4  16       13.62       16.47      3.62 o 
   1  -4  16       10.21        9.72      3.53 o 
   2  -4  16       11.27       12.28      4.36 o 
   3  -4  16       44.54       33.40      6.89 o 
   4  -4  16        5.34        7.31      4.11 o 
  -5  -3  16      182.25      183.98     15.96 o 
  -4  -3  16      107.18      101.06      6.52 o 
  -3  -3  16        8.78       11.44      4.55 o 
  -2  -3  16      173.36      173.38      9.05 o 
  -1  -3  16      108.29      115.80      7.73 o 
   0  -3  16       76.59       89.12      5.29 o 
   1  -3  16      111.61      103.80      5.65 o 
   2  -3  16       85.22       99.09      5.81 o 
   3  -3  16        0.61        4.35      5.70 o 
   4  -3  16      105.67       73.24      8.89 o 
  -5  -2  16       27.24       28.50      4.67 o 
  -4  -2  16      397.57      389.85     11.50 o 
  -3  -2  16      267.58      268.86     13.52 o 
  -2  -2  16       22.99       20.94      4.18 o 
  -1  -2  16        3.77        0.15      3.49 o 
   0  -2  16       95.63      100.41      6.23 o 
   1  -2  16        6.08       12.18      3.14 o 
   2  -2  16       20.15       20.68      3.50 o 
   3  -2  16       19.86       21.19      6.67 o 
   4  -2  16       74.89       55.31      8.23 o 
  -5  -1  16      190.56      189.69      8.59 o 
  -4  -1  16       75.27       76.04     10.64 o 
  -3  -1  16        0.46       -1.93      3.27 o 
  -2  -1  16      100.70       97.24      6.02 o 
  -1  -1  16      697.09      668.35     15.02 o 
   0  -1  16       75.90       78.36      5.94 o 
   1  -1  16        0.92       -3.16      3.66 o 
   2  -1  16      428.44      433.12      9.84 o 
   3  -1  16       76.99       80.75      9.11 o 
   4  -1  16        1.19        1.22      6.04 o 
  -5   0  16       48.66       60.87      9.36 o 
  -4   0  16      225.76      226.75     11.98 o 
  -3   0  16      154.31      146.39      7.33 o 
  -2   0  16      383.60      377.69     16.58 o 
  -1   0  16       33.05       34.43      4.54 o 
   0   0  16       43.02       47.62      7.00 o 
   1   0  16      161.57      177.37      7.16 o 
   2   0  16        8.54        8.11      3.40 o 
   3   0  16        9.83       16.06      6.57 o 
   4   0  16        3.54        3.26      6.82 o 
  -5   1  16      133.79      145.28     10.88 o 
  -4   1  16       67.34       67.77      6.46 o 
  -3   1  16       18.51       22.56      4.10 o 
  -2   1  16      147.79      137.40      7.21 o 
  -1   1  16      172.92      173.21      8.93 o 
   0   1  16      174.05      177.75     10.87 o 
   1   1  16        0.81        0.73      4.07 o 
   2   1  16       87.67       88.08      5.34 o 
   3   1  16      220.16      220.72     13.71 o 
  -5   2  16      308.64      339.95      9.97 o 
  -4   2  16       19.22       19.24      4.10 o 
  -3   2  16      299.48      296.36     16.42 o 
  -2   2  16      562.99      574.93     28.04 o 
  -1   2  16      130.33      131.37      7.26 o 
   0   2  16       61.74       57.11      5.59 o 
   1   2  16       55.26       54.69      5.75 o 
   2   2  16        2.96       -3.14      3.42 o 
   3   2  16        7.79       -5.26      6.26 o 
  -4   3  16      187.94      169.15      8.16 o 
  -3   3  16      184.78      178.75      8.07 o 
  -2   3  16        2.63        1.20      4.10 o 
  -1   3  16       19.57       21.34      4.81 o 
   0   3  16      232.29      237.37     23.93 o 
   1   3  16       82.12       85.66      8.07 o 
   2   3  16        4.94        3.04      4.41 o 
  -3   4  16       62.16       54.05      5.67 o 
  -2   4  16      197.99      198.45      8.90 o 
  -1   4  16       88.44       94.77      7.99 o 
   0   4  16       45.58       53.11     10.25 o 
   1   4  16        1.10        7.83      5.95 o 
  -1  -9  17        5.53        1.77      5.08 o 
   0  -9  17       47.94       59.48     21.17 o 
   1  -9  17       87.27       92.54      7.71 o 
  -2  -8  17       88.08      105.34      6.15 o 
  -1  -8  17      223.17      233.45     10.85 o 
   0  -8  17       57.14       58.90      6.74 o 
   1  -8  17        4.23        7.90      4.88 o 
   2  -8  17        9.67        6.26      6.39 o 
  -3  -7  17       17.35       15.91      5.11 o 
  -2  -7  17        5.32       -0.25      3.41 o 
  -1  -7  17       43.84       46.78      5.00 o 
   0  -7  17       23.83       32.49      6.84 o 
   1  -7  17       21.79       28.08      5.57 o 
   2  -7  17        6.19        5.92      6.17 o 
   3  -7  17       94.17      104.11      7.94 o 
  -4  -6  17      253.61      279.29     15.39 o 
  -3  -6  17        0.52       -3.89      4.15 o 
  -2  -6  17      142.91      143.74     12.02 o 
  -1  -6  17      161.96      183.13      6.83 o 
   0  -6  17       93.35      105.92      6.26 o 
   1  -6  17        0.67        8.79      4.66 o 
   2  -6  17        5.59       13.68      6.42 o 
   3  -6  17        9.86       11.26      5.33 o 
  -4  -5  17        2.11       -4.32      4.37 o 
  -3  -5  17       85.80       75.80      6.54 o 
  -2  -5  17       65.31       63.79      5.98 o 
  -1  -5  17      127.87      118.53     16.23 o 
   0  -5  17       46.69       45.50      7.34 o 
   1  -5  17      115.48      107.12      6.27 o 
   2  -5  17       71.54       68.23      8.48 o 
   3  -5  17       20.37       22.35      6.89 o 
   4  -5  17      173.83      168.11     11.96 o 
  -4  -4  17      119.76      117.88     13.42 o 
  -3  -4  17       87.55       87.78      6.46 o 
  -2  -4  17       31.25       38.20      5.82 o 
  -1  -4  17      100.98      104.21      8.09 o 
   0  -4  17      239.15      251.29      8.50 o 
   1  -4  17      207.40      218.65      8.12 o 
   2  -4  17        8.34        0.66      5.76 o 
   3  -4  17       69.63       60.78      8.26 o 
   4  -4  17        4.50        5.26      6.23 o 
  -5  -3  17       33.84       36.89      6.90 o 
  -4  -3  17        9.38       19.85      4.82 o 
  -3  -3  17       15.64       21.95      5.40 o 
  -2  -3  17      152.05      138.46      8.71 o 
  -1  -3  17       61.32       52.77      6.34 o 
   0  -3  17      151.08      135.48      8.68 o 
   1  -3  17       80.65       77.18      5.47 o 
   2  -3  17      335.02      346.46     22.36 o 
   3  -3  17       22.63       26.26      7.29 o 
   4  -3  17        9.21       16.71      7.14 o 
  -5  -2  17      135.69      133.07      7.34 o 
  -4  -2  17      245.54      253.02     11.03 o 
  -3  -2  17      129.92      124.23      8.16 o 
  -2  -2  17      201.21      196.18      8.40 o 
  -1  -2  17      113.80      103.08      6.72 o 
   0  -2  17      730.10      731.07     16.54 o 
   1  -2  17      274.15      294.77     13.82 o 
   2  -2  17        1.71        0.41      3.26 o 
   3  -2  17       58.89       49.64      8.17 o 
  -5  -1  17       63.79       71.06      6.04 o 
  -4  -1  17      169.51      145.01     16.04 o 
  -3  -1  17       78.67       89.36     11.49 o 
  -2  -1  17      103.77       96.20      6.42 o 
  -1  -1  17       11.35        8.44      4.08 o 
   0  -1  17      139.31      153.28      7.59 o 
   1  -1  17        9.31        7.18      3.30 o 
   2  -1  17       75.42       74.74      5.66 o 
   3  -1  17       61.19       70.70      9.14 o 
  -5   0  17      107.66      107.74     15.51 o 
  -4   0  17        4.50        1.20      3.66 o 
  -3   0  17      501.20      485.48     13.06 o 
  -2   0  17      416.86      418.79     11.92 o 
  -1   0  17        0.80        6.52      4.02 o 
   0   0  17       30.35       34.33      5.90 o 
   1   0  17      101.52      122.08      7.20 o 
   2   0  17       14.99       15.28      3.85 o 
   3   0  17        4.66       10.70      6.85 o 
  -4   1  17      142.63      139.09      7.46 o 
  -3   1  17       80.52       81.04      7.31 o 
  -2   1  17       81.62       81.62      6.13 o 
  -1   1  17       28.93       45.97      6.32 o 
   0   1  17      284.12      312.50     20.46 o 
   1   1  17        0.48        9.17      4.64 o 
   2   1  17       25.68       13.79      6.26 o 
  -4   2  17      107.98      121.78      9.27 o 
  -3   2  17      129.45      122.55      7.15 o 
  -2   2  17      126.35      121.52      7.16 o 
  -1   2  17       65.60       79.85      6.44 o 
   0   2  17        2.72       -1.22      4.21 o 
   1   2  17       77.52       77.24      6.80 o 
   2   2  17      307.31      323.37      9.51 o 
  -3   3  17       32.64       36.67     10.58 o 
  -2   3  17       22.28       22.32      4.97 o 
  -1   3  17       42.68       35.23      5.40 o 
   0   3  17      136.63      137.09      8.22 o 
   1   3  17       20.38       16.83      5.23 o 
  -1  -8  18      169.01      230.70     11.16 o 
   0  -8  18       34.68       38.09      6.58 o 
   1  -8  18        4.08        1.85      5.17 o 
  -2  -7  18      220.87      242.97      8.39 o 
  -1  -7  18        9.47       18.41      4.14 o 
   0  -7  18       27.57       31.72      6.08 o 
   1  -7  18       32.28       41.80      8.42 o 
   2  -7  18       12.01        6.57      6.60 o 
  -3  -6  18        2.05        7.64      4.89 o 
  -2  -6  18       37.61       40.34      5.86 o 
  -1  -6  18        1.96        3.83      3.59 o 
   0  -6  18      291.91      310.57     11.77 o 
   1  -6  18       16.25       17.60      5.31 o 
   2  -6  18      117.34      107.89     10.08 o 
  -3  -5  18        4.48        6.05      4.55 o 
  -2  -5  18      161.13      166.68      8.63 o 
  -1  -5  18        7.92       11.86      5.53 o 
   0  -5  18      152.14      172.08     21.56 o 
   1  -5  18        1.63        2.75      3.86 o 
   2  -5  18       74.46       65.16      9.01 o 
   3  -5  18        0.27        5.04      6.54 o 
  -4  -4  18      313.83      356.09     12.07 o 
  -3  -4  18      388.87      428.94     12.97 o 
  -2  -4  18        2.65        7.81      5.08 o 
  -1  -4  18      102.22      112.15      8.46 o 
   0  -4  18      199.12      215.98      8.36 o 
   1  -4  18      138.66      140.52      7.02 o 
   2  -4  18        2.99       13.02      6.79 o 
   3  -4  18        1.79        2.19      6.45 o 
  -4  -3  18      173.20      192.76      9.03 o 
  -3  -3  18       14.75       10.99      5.42 o 
  -2  -3  18       26.75       20.57      7.62 o 
  -1  -3  18      243.78      249.14     11.86 o 
   0  -3  18      547.97      550.16     17.42 o 
   1  -3  18       11.24       10.12      4.10 o 
   2  -3  18       44.44       44.54      7.98 o 
   3  -3  18       73.07       68.80      9.01 o 
  -4  -2  18       50.72       53.95      6.84 o 
  -3  -2  18      172.36      158.32      9.27 o 
  -2  -2  18      192.60      187.53      8.70 o 
  -1  -2  18       65.69       70.85      6.18 o 
   0  -2  18        3.32        3.31      4.46 o 
   1  -2  18       17.46       19.65      4.01 o 
   2  -2  18       48.43       55.24      8.42 o 
   3  -2  18        0.31        2.28      6.67 o 
  -4  -1  18       55.49       61.43      6.74 o 
  -3  -1  18        1.50       -0.77      4.13 o 
  -2  -1  18        1.42       -1.48      3.87 o 
  -1  -1  18       26.92       29.71      5.06 o 
   0  -1  18      270.86      281.18     10.38 o 
   1  -1  18       22.33       16.04      4.05 o 
   2  -1  18       24.57       32.30      5.86 o 
  -4   0  18       32.44       36.10      5.45 o 
  -3   0  18      126.25      135.20      7.47 o 
  -2   0  18       50.44       42.91      5.44 o 
  -1   0  18       92.81      107.44      7.06 o 
   0   0  18      183.49      185.41      8.89 o 
   1   0  18      189.63      187.45      8.83 o 
   2   0  18       88.82       99.53      8.04 o 
  -3   1  18       76.09       92.94      6.62 o 
  -2   1  18        2.13       11.84      4.54 o 
  -1   1  18      124.66      127.29     13.41 o 
   0   1  18        6.89        5.50      4.83 o 
   1   1  18      120.50      125.73      8.00 o 
  -2   2  18      158.39      167.18      8.75 o 
  -1   2  18      122.68      135.08      8.01 o 
   0   2  18        5.72        8.81      5.05 o 
  -1  -6  19       13.93        3.92      4.71 o 
   0  -6  19       64.00       65.41      6.09 o 
   1  -6  19       93.89      113.68      8.30 o 
  -2  -5  19       62.24       60.04      6.56 o 
  -1  -5  19       25.97       18.98      6.36 o 
   0  -5  19       11.94       20.55      4.87 o 
   1  -5  19       69.60       83.14      7.50 o 
   2  -5  19       59.26       83.98      9.92 o 
  -3  -4  19       20.71       16.51      5.17 o 
  -2  -4  19        7.33       10.03      5.46 o 
  -1  -4  19       37.44       29.09      6.44 o 
   0  -4  19        3.10       -0.89      4.32 o 
   1  -4  19       29.99       40.89      8.13 o 
   2  -4  19        4.08       -5.38      6.29 o 
  -3  -3  19       11.61       15.05      5.70 o 
  -2  -3  19       16.25        7.61      5.37 o 
  -1  -3  19       45.47       48.16      7.18 o 
   0  -3  19        0.96       -1.85      9.36 o 
   1  -3  19      299.78      312.09     10.31 o 
   2  -3  19       68.38       85.26      9.98 o 
  -3  -2  19      139.93      130.24      9.07 o 
  -2  -2  19      111.92      105.32      8.81 o 
  -1  -2  19        0.30       -1.89      4.30 o 
   0  -2  19        1.72        2.55      4.61 o 
   1  -2  19        2.84       -0.87      3.71 o 
  -3  -1  19       10.69        8.63      4.78 o 
  -2  -1  19        1.31        3.02      4.53 o 
  -1  -1  19      148.76      147.23      9.41 o 
   0  -1  19       61.30       66.08      6.46 o 
   1  -1  19        0.25       -0.56      3.77 o 
  -2   0  19      186.85      184.61      9.08 o 
  -1   0  19       96.96      109.11     16.24 o 
   0   0  19        0.10       -1.77      4.71 o 
                                                 
